# Supplementary material for: Polymorphisms and gene expression in the almond IGT family are not correlated to variability in growth habit in major commercial almond cultivars
Source: PLoS One. 2021 Oct 13;16(10):e0252001. doi: 10.1371/journal.pone.0252001 (PMC8513883; doi:10.1371/journal.pone.0252001)
Supplement: S1 File — Overall tree habit phenotype for each cultivar is described categorically according UPOV guidelines. (XLSX) [file pone.0252001.s001.xlsx]

## Sheet: S1 File
Cultivar	Tree habit
Bartre	Upright
Marinada	Somewhat upright
Ardechoise	Somewhat upright
Garfi	Somewhat upright
Achaak	Somewhat upright
Atocha	Somewhat upright
Ferragnes	Somewhat upright
Princesse	Somewhat upright
P. kuramica	Somewhat upright
Lauranne	Semi-open
Marcona	Semi-open
Vialfas	Semi-open
Vivot	Semi-open
Vairo	Semi-open
Retsou	Semi-open
Chellastone	Semi-open
Isabelona	Semi-open
P. bucharica	Semi-open
Guara	Open
Primorski	Open
Cristomorto	Open
Ai	Open
Belle d'Aurons	Open
Genco	Open
Pointeu d'Aureille	Open
P. webbii	Open
Desmayo Largueta	Weeping
Mckinlays	Unknown
Keanes	Unknown
R23T45	Unknown
Ripon	Unknown
Strouts	Unknown
Johnstons	Unknown
Doree	Unknown
Ferrastar	Unknown
A la Dame	Unknown
Falsa Barese	Unknown
UA03	Unknown
UA05	Unknown
P. fenzliana	Unknown
Gabais	Unknown
