# Supplementary material for: Polymorphisms and gene expression in the almond IGT family are not correlated to variability in growth habit in major commercial almond cultivars
Source: PLoS One. 2021 Oct 13;16(10):e0252001. doi: 10.1371/journal.pone.0252001 (PMC8513883; doi:10.1371/journal.pone.0252001)
Supplement: S2 File — First entry of each cultivar or wild species contains homozygous variants while second entry contains both homozygous and heterozygous variants. (FASTA) [file pone.0252001.s002.fasta]

>Texas_LAZY1_1
MKLLGWIHRKFRQNSNEPFKVFVIGQPSLDDQQCYPKPNCGTKPFKQTQRDQHLRKSFNGLEAARAEEEYYEDESSAAASELFHGFLAIGTLGSEQVITEPSTPTLAISVENITEKETEVTENELKLINDELEKVLAADSAKDEICNDSSGRNSHVSNGRSSHGSTITLSGKTLERSESNGINGTTVCPLQGYLFGSAYELSETTTVAKKEHRTSLGELFQRTKLAEEISGPKSAKEEKRAEKEAEKSAMHLMKKKLKKKMLYASSRSSGGPADPSSAETKLNKILHMFHRKVHPETSSAEHKTGKYHKNENKKKTSNDGAYNSGDQVLPDEDIMLYPERGFSLKQSMRRYKSQSNPPQFALSSIDSNENREHWIKTDADYLVLEL*

>Texas_LAZY1_2
MKLLGWIHRKFRQNSNEPFKVFVIGQPSLDDQQCYPKPNCGTKPFKQTQRDQHLRKSFNGLEAARAEEEYYEDESSAAASELFHGFLAIGTLGSEQVITEPSTPTLAISVENITEKETEVTENELKLINDELEKVLAADSAKDEICNDSSGRNSHVSNGRSSHGSTITLSGKTLERSESNGINGTTVCPLQGYLFGSAYELSETTTVAKKEHRTSLGELFQRTKLAEEISGPKSAKEEKRAEKEAEKSAMHLMKKKLKKKMLYASSRSSGGPADPSSAETKLNKILHMFHRKVHPETSSAEHKTGKYHKNENKKKTSNDGAYNSGDQVLPDEDIMLYPERGFSLKQSMRRYKSQSNPPQFALSSIDSNENREHWIKTDADYLVLEL*

>Prunus_bucharica_LAZY1_1
MKLLGWMHRKFRQNSNEPFKVFVIGQPSLDDQQCYPKPNCGTKPFKQTQRDQHLRKSFNGLEAARAEEEYYEDESSAAASELFHGFLAIGTLGSEQVITEPSTPTLAISVENITEKETEVTENELKLINDELEKVLAADSAKDEICNDSSGRNSHVSNGRSSHGSTITLSGKTLEGSESNGTTVCPLQGYLFGSAYELSETTTVAKKEHRTSLGELFQRTKLAEEISGPKSAKEEKRAEKEAEKSAMHLMKKKLKKKMLYASSRSSGGPADPSSAETKLNKILHMFHRKVHPETSSAEHKTGKYHKNENKKKTSNDGAYNSGDQVLPDEDIMLYPERGFSLKQSMRRYKSQSNPPQFALSSIDSNENREHWIKTDADYLVLEL*

>Prunus_bucharica_LAZY1_2
MKLLGWMHRKFRQNSNEPFKVFVIGQPSLDDQQCYPKPNCGTKPFKQTQRDQHLRKSFNGLEAARAEEEYYEDESSAAASELFHGFLAIGTLGSEQVITEPSTPTLAISVENITEKETEVTENELKLINDELEKVLAADSAKDEICNDSSGRNSHVSNGRSSHGSTITLSGKTLEGSESNGTTVCPLQGYLFGSAYELSETTTVAKKEHRTSLGELFQRTKLAEEISGPKSAKEEKRAEKEAEKSAMHLMKKKLKKKMLYASSRSSGGPADPSSAETKLNKILHMFHRKVHPETSSAEHKTGKYHKNENKKKTSNDGAYNSGDQVLPDEDIMLYPERGFSLKQSMRRYKSQSNPPQFALSSIDSNENREHWIKTDADYLVLEL*

>Prunus_kuramica_LAZY1_1
MKLLGWMHRKFRQNSNEPFKVFVIGQPSLDDQQCYPKPNCGTKPFKQTQRDQHLRKSFNGLEAARAEEEYYEDESSAAASELFHGFLAIGTLGSEQVITEPSTPTLAISVENITEKETEVTENELKLINDELEKVLAADSAKDEICNDSSGRNSHVSNGRSSHGSTITLSGKTLERSESNGINGTTVCPLQGYLFGSAYELSETTTVAKKEHRTSLGELFQRTKLAEEISGPKSAKEEKRAEKEAEKSAMHLMKKKLKKKMLYASSRSSGGPADPSSAETKLNKILHMFHRKVHPETSSAEHKTGKYHKNENKKKTSNDGAYNSGDQVLPDEDIMLYPERGFSLKQSMRRYKSQSNPPQFALSSIDSNENREHWIKTDADYLVLEL*

>Prunus_kuramica_LAZY1_2
MKLLGWMHRKFRQNSNEPFKVFVIGQPSLDDQQCYPKPNCGTKPFKQTQRDQHLRKSFNGLEAARAEEEYYEDESSAAASELFHGFLAIGTLGSEQVITEPSTPTLAISVENITEKETEVTENELKLINDELEKVLAADSAKDEICNDSSGRNSHVSNGRSSHGSTITLSGKTLEGSESNGINGTTVCPLQGYLFGSAYELSETTTVAKKEHRTSLGELFQRTKLAEEISGPKSAKEEKRAEKEAEKSAMHLMKKKLKKKMLYASSRSSGGPADPSSAETKLNKILHMFHRKVHPETSSAEHKTGKYHKNENKKKTSNDGAYNSGDQVLPDEDIMLYPERGFSLKQSMRRYKSQSNPPQFALSSIDSNENREHWIKTDADYLVLEL*

>Isabelona_LAZY1_1
MKLLGWMHRKFRQNSNEPFKVFVIGQPSLDDQQCYPKPNCGTKPFKQTQRDQHLRKSFNGLEAARAEEEYYEDESSAAASELFHGFLAIGTLGSEQVITEPSTPTLAISVENITEKETEVTENELKLINDELEKVLAADSAKDEICNDSSGRNSHVSNGRSSHGSTITLSGKTLERSESNGINGTTVCPLQGYLFGSAYELSETTTVAKKEHRTSLGELFQRTKLAEEISGPKSAKEEKRAEKEAEKSAMHLMKKKLKKKMLYASSRSSGGPADPSSAETKLNKILHMFHRKVHPETSSAEHKTGKYHKNENKKKTSNDGAYNSGDQVLPDEDIMLYPERGFSLKQSMRRYKSQSNPPQFALSSIDSNENREHWIKTDADYLVLEL*

>Isabelona_LAZY1_2
MKLLGWMHRKFRQNSNEPFKVFVIGQPSLDDQQCYPKPNCGTKPFKQTQRDQHLRKSFNGLEAARAEEEYYEDESSAAASELFHGFLAIGTLGSEQVITEPSTPTLAISVENITEKETEVTENELKLINDELEKVLAADSAKDEICNDSSGRNSHVSNGRSSHGSTITLSGKTLEGSESNGINGTTVCPLQGYLFGSAYELSETTTVAKKEHRTSLGELFQRTKLAEEISGPKSAKEEKRAEKEAEKSAMHLMKKKLKKKMLYASSRSSGGPADPSSAETKLNKILHMFHRKVHPETSSAEQKTGKYHKNENKKKTSNDGAYNSGDQVLPDEDIMLYPERGFSLKQSMRRYKSQSNPPQFALSSIDSNENREHWIKTDADYLVLEL*

>Achaak_LAZY1_1
MKLLGWMHRKFRQNSNEPFKVFVIGQPSLDDQQCYPKPNCGTKPFKQTQRDQHLRKSFNGLEAARAEEEYYEDESSAAASELFHGFLAIGTLGSEQVITEPSTPTLAISVENITEKETEVTENELKLINDELEKVLAADSAKDEICNDSSGRNSHVSNGRSSHGSTITLSGKTLERSESNGINGTTVCPLQGYLFGSAYELSETTTVAKKEHRTSLGELFQRTKLAEEISGPKSAKEEKRAEKEAEKSAMHLMKKKLKKKMLYASSRSSGGPADPSSAETKLNKILHMFHRKVHPETSSAEHKTGKYHKNENKKKTSNDGAYNSGDQVLPDEDIMLYPERGFSLKQSMRRYKSQSNPPQFALSSIDSNENREHWIKTDADYLVLEL*

>Achaak_LAZY1_2
MKLLGWMHRKFRQNSNEPFKVFVIGQPSLDDQQCYPKPNCGTKPFKQTQRDQHLRKSFNGLEAARAEEEYYEDESSAAASELFHGFLAIGTLGSEQVITEPSTPTLAISVENITEKETEVTENELKLINDELEKVLAADSAKDEICNDSSGRNSHVSNGRSSHGSTITLSGKTLERSESNGINGTTVCPLQGYLFGSAYELSETTTVAKKEHRTSLGELFQRTKLAEEISGPKSAKEEKRAEKEAEKSAMHLMKKKLKKKMLYASSRSSGGPADPSSAETKLNKILHMFHRKVHPETSSAEHKTGKYHKNENKKKTSNDGAYNSGDQVLPDEDIMLYPERGFSLKQSMRRYKSQSNPPQFALSSIDSNENREHWIKTDADYLVLEL*

>Desmayo_Largueta_LAZY1_1
MKLLGWMHRKFRQNSNEPFKVFVIGQPSLDDQQCYPKPNCGTKPFKQTQRDQHLRKSFNGLEAARAEEEYYEDESSAAASELFHGFLAIGTLGSEQVITEPSTPTLAISVENITEKETEVTENELKLINDELEKVLAADSAKDEICNDSSGRNSHVSNGRSSHGSTITLSGKTLERSESNGINGTTVCPLQGYLFGSAYELSETTTVAKKEHRTSLGELFQRTKLAEEISGPKSAKEEKRAEKEAEKSAMHLMKKKLKKKMLYASSRSSGGPADPSSAETKLNKILHMFHRKVHPETSSAEHKTGKYHKNENKKKTSNDGAYNSGDQVLPDEDIMLYPERGFSLKQSMRRYKSQSNPPQFALSSIDSNENREHWIKTDADYLVLEL*

>Desmayo_Largueta_LAZY1_2
MKLLGWMHRKFRQNSNEPFKVFVIGQPSLDDQQCYPKPNCGTKPFKQTQRDQHLRKSFNGLEAARAEEEYYEDESSAAASELFHGFLAIGTLGSEQVITEPSTPTLAISVENITEKETEVTENELKLINDELEKVLAADSAKDEICNDSSGRNSHVSNGRSSHGSTITLSGKTLERSESNGINGTTVCPLQGYLFGSAYELSETTTVAKKEHRTSLGELFQRTKLAEEISGPKSAKEEKRAEKEAEKSAMHLMKKKLKKKMLYASSRSSGGPADPSSAETKLNKILHMFHRKVHPETSSAEHKTGKYHKNENKKKTSNDGAYNSGDQVLPDEDIMLYPERGFSLKQSMRRYKSQSNPPQFALSSIDSNENREHWIKTDADYLVLEL*

>Doree_LAZY1_1
MKLLGWMHRKFRQNSNEPFKVFVIGQPSLDDQQCYPKPNCGTKPFKQTQRDQHLRKSFNGLEAARAEEEYYEDESSAAASELFHGFLAIGTLGSEQVITEPSTPTLAISVENITEKETEVTENELKLINDELEKVLAADSAKDEICNDSSGRNSHVSNGRSSHGSTITLSGKTLERSESNGINGTTVCPLQGYLFGSAYELSETTTVAKKEHRTSLGELFQRTKLAEEISGPKSAKEEKRAEKEAEKSAMHLMKKKLKKKMLYASSRSSGGPADPSSAETKLNKILHMFHRKVHPETSSAEHKTGKYHKNENKKKTSNDGAYNSGDQVLPDEDIMLYPERGFSLKQSMRRYKSQSNPPQFALSSIDSNENREHWIKTDADYLVLEL*

>Doree_LAZY1_2
MKLLGWMHRKFRQNSNEPFKVFVIGQPSLDDQQCYPKPNCGTKPFKQTQRDQHLRKSFNGLEAARAEEEYYEDESSAAASELFHGFLAIGTLGSEQVITEPSTPTLAISVENITEKETEVTENELKLINDELEKVLAADSAKDEICNDSSGRNSHVSNGRSSHGSTITLSGKTLERSESNGINGTTVCPLQGYLFGSAYELSETTTVAKKEHRTSLGELFQRTKLAEEISGPKSAKEEKRAEKEAEKSAMHLMKKKLKKKMLYASSRSSGGPADPSSAETKLNKILHMFHRKVHPETSSAEHKTGKYHKNENKKKTSNDGAYNSGDQVLPDEDIMLYPERGFSLKQSMRRYKSQSNPPQFALSSIDSNENREHWIKTDADYLVLEL*

>Garfi_LAZY1_1
MKLLGWMHRKFRQNSNEPFKVFVIGQPSLDDQQCYPKPNCGTKPFKQTQRDQHLRKSFNGLEAARAEEEYYEDESSAAASELFHGFLAIGTLGSEQVITEPSTPTLAISVENITEKETEVTENELKLINDELEKVLAADSAKDEICNDSSGRNSHVSNGRSSHGSTITLSGKTLERSESNGINGTTVCPLQGYLFGSAYELSETTTVAKKEHRTSLGELFQRTKLAEEISGPKSAKEEKRAEKEAEKSAMHLMKKKLKKKMLYASSRSSGGPADPSSAETKLNKILHMFHRKVHPETSSAEHKTGKYHKNENKKKTSNDGAYNSGDQVLPDEDIMLYPERGFSLKQSMRRYKSQSNPPQFALSSIDSNENREHWIKTDADYLVLEL*

>Garfi_LAZY1_2
MKLLGWMHRKFRQNSNEPFKVFVIGQPSLDDQQCYPKPNCGTKPFKQTQRDQHLRKSFNGLEAARAEEEYYEDESSAAASELFHGFLAIGTLGSEQVITEPSTPTLAISVENITEKETEVTENELKLINDELEKVLAADSAKDEICNDSSGRNSHVSNGRSSHGSTITLSGKTLERSESNGINGTTVCPLQGYLFGSAYELSETTTVAKKEHRTSLGELFQRTKLAEEISGPKSAKEEKRAEKEAEKSAMHLMKKKLKKKMLYASSRSSGGPADPSSAETKLNKILHMFHRKVHPETSSAEHKTGKYHKNENKKKTSNDGAYNSGDQVLPDEDIMLYPERGFSLKQSMRRYKSQSNPPQFALSSIDSNENREHWIKTDADYLVLEL*

>Johnstons_LAZY1_1
MKLLGWMHRKFRQNSNEPFKVFVIGQPSLDDQQCYPKPNCGTKPFKQTQRDQHLRKSFNGLEAARAEEEYYEDESSAAASELFHGFLAIGTLGSEQVITEPSTPTLAISVENITEKETEVTENELKLINDELEKVLAADSAKDEICNDSSGRNSHVSNGRSSHGSTITLSGKTLERSESNGINGTTVCPLQGYLFGSAYELSETTTVAKKEHRTSLGELFQRTKLAEEISGPKSAKEEKRAEKEAEKSAMHLMKKKLKKKMLYASSRSSGGPADPSSAETKLNKILHMFHRKVHPETSSAEHKTGKYHKNENKKKTSNDGAYNSGDQVLPDEDIMLYPERGFSLKQSMRRYKSQSNPPQFALSSIDSNENREHWIKTDADYLVLEL*

>Johnstons_LAZY1_2
MKLLGWMHRKFRQNSNEPFKVFVIGQPSLDDQQCYPKPNCGTKPFKQTQRDQHLRKSFNGLEAARAEEEYYEDESSAAASELFHGFLAIGTLGSEQVITEPSTPTLAISVENITEKETEVTENELKLINDELEKVLAADSAKDEICNDSSGRNSHVSNGRSSHGSTITLSGKTLERSESNGINGTTVCPLQGYLFGSAYELSETTTVAKKEHRTSLGELFQRTKLAEEISGPKSAKEEKRAEKEAEKSAMHLMKKKLKKKMLYASSRSSGGPADPSSAETKLNKILHMFHRKVHPETSSAEHKTGKYHKNENKKKTSNDGAYNSGDQVLPDEDIMLYPERGFSLKQSMRRYKSQSNPPQFALSSIDSNENREHWIKTDADYLVLEL*

>Ripon_LAZY1_1
MKLLGWMHRKFRQNSNEPFKVFVIGQPSLDDQQCYPKPNCGTKPFKQTQRDQHLRKSFNGLEAARAEEEYYEDESSAAASELFHGFLAIGTLGSEQVITEPSTPTLAISVENITEKETEVTENELKLINDELEKVLAADSAKDEICNDSSGRNSHVSNGRSSHGSTITLSGKTLERSESNGINGTTVCPLQGYLFGSAYELSETTTVAKKEHRTSLGELFQRTKLAEEISGPKSAKEEKRAEKEAEKSAMHLMKKKLKKKMLYASSRSSGGPADPSSAETKLNKILHMFHRKVHPETSSAEHKTGKYHKNENKKKTSNDGAYNSGDQVLPDEDIMLYPERGFSLKQSMRRYKSQSNPPQFALSSIDSNENREHWIKTDADYLVLEL*

>Ripon_LAZY1_2
MKLLGWMHRKFRQNSNEPFKVFVIGQPSLDDQQCYPKPNCGTKPFKQTQRDQHLRKSFNGLEAARAEEEYYEDESSAAASELFHGFLAIGTLGSEQVITEPSTPTLAISVENITEKETEVTENELKLINDELEKVLAADSAKDEICNDSSGRNSHVSNGRSSHGSTITLSGKTLERSESNGINGTTVCPLQGYLFGSAYELSETTTVAKKEHRTSLGELFQRTKLAEEISGPKSAKEEKRAEKEAEKSAMHLMKKKLKKKMLYASSRSSGGPADPSSAETKLNKILHMFHRKVHPETSSAEHKTGKYHKNENKKKTSNDGAYNSGDQVLPDEDIMLYPERGFSLKQSMRRYKSQSNPPQFALSSIDSNENREHWIKTDADYLVLEL*

>Princesse_LAZY1_1
MKLLGWMHRKFRQNSNEPFKVFVIGQPSLDDQQCYPKPNCGTKPFKQTQRDQHLRKSFNGLEAARAEEEYYEDESSAAASELFHGFLAIGTLGSEQVITEPSTPTLAISVENITEKETEVTENELKLINDELEKVLAADSAKDEICNDSSGRNSHVSNGRSSHGSTITLSGKTLERSESNGINGTTVCPLQGYLFGSAYELSETTTVAKKEHRTSLGELFQRTKLAEEISGPKSAKEEKRAEKEAEKSAMHLMKKKLKKKMLYASSRSSGGPADPSSAETKLNKILHMFHRKVHPETSSAEHKTGKYHKNENKKKTSNDGAYNSGDQVLPDEDIMLYPERGFSLKQSMRRYKSQSNPPQFALSSIDSNENREHWIKTDADYLVLEL*

>Princesse_LAZY1_2
MKLLGWMHRKFRQNSNEPFKVFVIGQPSLDDQQCYPKPNCGTKPFKQTQRDQHLRKSFNGLEAARAEEEYYEDESSAAASELFHGFLAIGTLGSEQVITEPSTPTLAISVENITEKETEVTENELKLINDELEKVLAADSAKDEICNDSSGRNSHVSNGRSSHGSTITLSGKTLERSESNGINGTTVCPLQGYLFGSAYELSETTTVAKKEHRTSLGELFQRTKLAEEISGPKSAKEEKRAEKEAEKSAMHLMKKKLKKKMLYASSRSSGGPADPSSAETKLNKILHMFHRKVHPETSSAEHKTGKYHKNENKKKTSNDGAYNSGDQVLPDEDIMLYPERGFSLKQSMRRYKSQSNPPQFALSSIDSNENREHWIKTDADYLVLEL*

>Chellaston_LAZY1_1
MKLLGWMHRKFRQNSNEPFKVFVIGQPSLDDQQCYPKPNCGTKPFKQTQRDQHLRKSFNGLEAARAEEEYYEDESSAAASELFHGFLAIGTLGSEQVITEPSTPTLAISVENITEKETEVTENELKLINDELEKVLAADSAKDEICNDSSGRNSHVSNGRSSHGSTITLSGKTLERSESNGINGTTVCPLQGYLFGSAYELSETTTVAKKEHRTSLGELFQRTKLAEEISGPKSAKEEKRAEKEAEKSAMHLMKKKLKKKMLYASSRSSGGPADPSSAETKLNKILHMFHRKVHPETSSAEHKTGKYHKNENKKKTSNDGAYNSGDQVLPDEDIMLYPERGFSLKQSMRRYKSQSNPPQFALSSIDSNENREHWIKTDADYLVLEL*

>Chellaston_LAZY1_2
MKLLGWMHRKFRQNSNEQFKVFVIGQPSLDDQQCYPKPNCGTKPFKQTQRDQHLRKSFNGLEAARAEEEYYEDESSAAASELFHGFLAIGTLGSEQVITEPSTPTLAISVENITEKETEVTENELKLINDELEKVLAADSAKDEICNDSSGRNSHVSNGRSSHGSTITLSGKTLERSESNGINGTTVCPLQGYLFGSAYELSETTTVAKKEHRTSLGELFQRTKLAEEISGPKSAKEEKRAEKEAEKSAMHLMKKKLKKKMLYASSRSSGGPADPSSAETKLNKILHMFHRKVHPETSSAEHKTGKYHKNENKKKTSNDGAYNSGDQVLPDEDIMLYPERGFSLKQSMRRYKSQSNPPQFALSSIDSNENREHWIKTDADYLVLEL*

>Belle_dAurons_LAZY1_1
MKLLGWMHRKFRQNSNEPFKVFVIGQPSLDDQQCYPKPNCGTKPFKQTQRDQHLRKSFNGLEAARAEEEYYEDESSAAASELFHGFLAIGTLGSEQVITEPSTPTLAISVENITEKETEVTENELKLINDELEKVLAADSAKDEICNDSSGRNSHVSNGRSSHGSTITLSGKTLERSESNGINGTTVCPLQGYLFGSAYELSETTTVAKKEHRTSLGELFQRTKLAEEISGPKSAKEEKRAEKEAEKSAMHLMKKKLKKKMLYASSRSSGGPADPSSAETKLNKILHMFHRKVHPETSSAEHKTGKYHKNENKKKTSNDGAYNSGDQVLPDEDIMLYPERGFSLKQSMRRYKSQSNPPQFALSSIDSNENREHWIKTDADYLVLEL*

>Belle_dAurons_LAZY1_2
MKLLGWMHRKFRQNSNEQFKVFVIGQPSLDDQQCYPKPNCGTKPFKQTQRDQHLRKSFNGLEAARAEEEYYEDESSAAASELFHGFLAIGTLGSEQVITEPSTPTLAISVENITEKETEVTENELKLINDELEKVLAADSAKDEICNDSSGRNSHVSNGRSSHGSTITLSGKTLERSESNGINGTTVCPLQGYLFGSAYELSETTTVAKKEHRTSLGELFQRTKLAEEISGPKSAKEEKRAEKEAEKSAMHLMKKKLKKKMLYASSRSSGGPADPSSAETKLNKILHMFHRKVHPETSSAEHKTGKYHKNENKKKTSNDGAYNSGDQVLPDEDIMLYPERGFSLKQSMRRYKSQSNPPQFALSSIDSNENREHWIKTDADYLVLEL*

>Guara_LAZY1_1
MKLLGWMHRKFRQNSNEPFKVFVIGQPSLDDQQCYPKPNCGTKPFKQTQRDQHLRKSFNGLEAARAEEEYYEDESSAAASELFHGFLAIGTLGSEQVITEPSTPTLAISVENITEKETEVTENELKLINDELEKVLAADSAKDEICNDSSGRNSHVSNGRSSHGSTITLSGKTLERSESNGINGTTVCPLQGYLFGSAYELSETTTVAKKEHRTSLGELFQRTKLAEEISGPKSAKEEKRAEKEAEKSAMHLMKKKLKKKMLYASSRSSGGPADPSSAETKLNKILHMFHRKVHPETSSAEHKTGKYHKNENKKKTSNDGAYNSGDQVLPDEDIMLYPERGFSLKQSMRRYKSQSNPPQFALSSIDSNENREHWIKTDADYLVLEL*

>Guara_LAZY1_2
MKLLGWMHRKFRQNSNEQFKVFVIGQPSLDDQQCYPKSNCGTKPFKQTQRDQHLRKSFNGLEAARAEEEYYEDESSAAASELFHGFLAIGTLGSEQVITEPSTPTLAISVENITEKETEVTENELKLINDELEKVLAADSAKDEICNDSSGRNSHVSNGRSSHGSTITLSGKTLERSESNGINGTTVCPLQGYLFGSAYELSETTTVAKKEHRTSLGELFQRTKLAEEMSGPKSAKEEKRAEKEAEKSAMHLMKKKLKKKMLYASSRSSGGPADPSSAETKLNKILHMFHRKVHPETSSAEHKTGKYHKNENKKKTSNDGAYNSGDQVLPDEDIMLYPERGFSLKQSMRRYKSQSNPPQFALSSIDSNENREHWIKTDADYLVLEL*

>Vialfas_LAZY1_1
MKLLGWMHRKFRQNSNEPFKVFVIGQPSLDDQQCYPKPNCGTKPFKQTQRDQHLRKSFNGLEAARAEEEYYEDESSAAASELFHGFLAIGTLGSEQVITEPSTPTLAISVENITEKETEVTENELKLINDELEKVLAADSAKDEICNDSSGRNSHVSNGRSSHGSTITLSGKTLERSESNGINGTTVCPLQGYLFGSAYELSETTTVAKKEHRTSLGELFQRTKLAEEISGPKSAKEEKRAEKEAEKSAMHLMKKKLKKKMLYASSRSSGGPADPSSAETKLNKILHMFHRKVHPETSSAEHKTGKYHKNENKKKTSNDGAYNSGDQVLPDEDIMLYPERGFSLKQSMRRYKSQSNPPQFALSSIDSNENREHWIKTDADYLVLEL*

>Vialfas_LAZY1_2
MKLLGWMHRKFRQNSNEQFKVFVIGQPSLDDQQCYPKSNCGTKPFKQTQRDQHLRKSFNGLEAARAEEEYYEDESSAAASELFHGFLAIGTLGSEQVITEPSTPTLAISVENITEKETEVTENELKLINDELEKVLAADSAKDEICNDSSGRNSHVSNGRSSHGSTITLSGKTLERSESNGINGTTVCPLQGYLFGSAYELSETTTVAKKEHRTSLGELFQRTKLAEEMSGPKSAKEEKRAEKEAEKSAMHLMKKKLKKKMLYASSRSSGGPADPSSAETKLNKILHMFHRKVHPETSSAEHKTGKYHKNENKKKTSNDGAYNSGDQVLPDEDIMLYPERGFSLKQSMRRYKSQSNPPQFALSSIDSNENREHWIKTDADYLVLEL*

>Vairo_LAZY1_1
MKLLGWMHRKFRQNSNEPFKVFVIGQPSLDDQQCYPKPNCGTKPFKQTQRDQHLRKSFNGLEAARAEEEYYEDESSAAASELFHGFLAIGTLGSEQVITEPSTPTLAISVENITEKETEVTENELKLINDELEKVLAADSAKDEICNDSSGRNSHVSNGRSSHGSTITLSGKTLERSESNGINGTTVCPLQGYLFGSAYELSETTTVAKKEHRTSLGELFQRTKLAEEISGPKSAKEEKRAEKEAEKSAMHLMKKKLKKKMLYASSRSSGGPADPSSAETKLNKILHMFHRKVHPETSSAEHKTGKYHKNENKKKTSNDGAYNSGDQVLPDEDIMLYPERGFSLKQSMRRYKSQSNPPQFALSSIDSNENREHWIKTDADYLVLEL*

>Vairo_LAZY1_2
MKLLGWMHRKFRQNSNEQFKVFVIGQPSLDDQQCYPKSNCGTKPFKQTQRDQHLRKSFNGLEAARAEEEYYEDESSAAASELFHGFLAIGTLGSEQVITEPSTPTLAISVENITEKETEVTENELKLINDELEKVLAADSAKDEICNDSSGRNSHVSNGRSSHGSTITLSGKTLERSESNGINGTTVCPLQGYLFGSAYELSETTTVAKKEHRTSLGELFQRTKLAEEMSGPKSAKEEKRAEKEAEKSAMHLMKKKLKKKMLYASSRSSGGPADPSSAETKLNKILHMFHRKVHPETSSAEHKTGKYHKNENKKKTSNDGAYNSGDQVLPDEDIMLYPERGFSLKQSMRRYKSQSNPPQFALSSIDSNENREHWIKTDADYLVLEL*

>UA05_LAZY1_1
MKLLGWIHRKFRQNSNEPFKVFVIGQPSLDDQQCYPKPNCGTKPFKQTQRDQHLRKSFNGLEAARAEEEYYEDESSAAASELFHGFLAIGTLGSEQVITEPSTPTLAISVENITEKETEVTENELKLINDELEKVLAADSAKDEICNDSSGRNSHVSNGRSSHGSTITLSGKTLERSESNGINGTTVCPLQGYLFGSAYELSETTTVAKKEHRTSLGELFQRTKLAEEISGPKSAKEEKRAEKEAEKSAMHLMKKKLKKKMLYASSRSSGGPADPSSAETKLNKILHMFHRKVHPETSSAEHKTGKYHKNENKKKTSNDGAYNSGDQVLPDEDIMLYPERGFSLKQSMRRYKSQSNPPQFALSSIDSNENREHWIKTDADYLVLEL*

>UA05_LAZY1_2
MKLLGWMHRKFRQNSNEQFKVFVIGQPSLDDQQCYPKSNGGTKPFKQTQRDQHLRKSFNGLEAARAEEEYYEDESSAAASELFHGFLAIGTLGSEQVITEPSTPTLAISVENITEKETEVTENELKLINDELEKVLAADSAKDEICNDSSGRNSHVSNGRSSHGSTITLSGKTLEGSESNGINGTTVCPLQGYLFGSAYELSETTTVAKKEHRTSLGELFQRTKLAEEMSGPKSAKEEKRAEKEAEKSAMHLMKKKLKKKMLYASSRSSGGPADPSSAETKLNKILHMFHRKVHPETSSAEHKTGKYHKNENKKKTSNDGAYNSGDQVLPDEDIMLYPERGFSLKQSMRRYKSQSNPPQFALSSIDSNENREHWIKTDADYLVLEL*

>Lauranne_LAZY1_1
MKLLGWIHRKFRQNSNEPFKVFVIGQPSLDDQQCYPKPNCGTKPFKQTQRDQHLRKSFNGLEAARAEEEYYEDESSAAASELFHGFLAIGTLGSEQVITEPSTPTLAISVENITEKETEVTENELKLINDELEKVLAADSAKDEICNDSSGRNSHVSNGRSSHGSTITLSGKTLERSESNGINGTTVCPLQGYLFGSAYELSETTTVAKKEHRTSLGELFQRTKLAEEISGPKSAKEEKRAEKEAEKSAMHLMKKKLKKKMLYASSRSSGGPADPSSAETKLNKILHMFHRKVHPETSSAEHKTGKYHKNENKKKTSNDGAYNSGDQVLPDEDIMLYPERGFSLKQSMRRYKSQSNPPQFALSSIDSNENREHWIKTDADYLVLEL*

>Lauranne_LAZY1_2
MKLLGWMHRKFRQNSNEQFKVFVIGQPSLDDQQCYPKSNCGTKPFKQTQRDQHLRKSFNGLEAARAEEEYYEDESSAAASELFHGFLAIGTLGSEQVITEPSTPTLAISVENITEKETEVTENELKLINDELEKVLAADSAKDEICNDSSGRNSHVSNGRSSHGSTITLSGKTLEGSESNGINGTTVCPLQGYLFGSAYELSETTTVAKKEHRTSLGELFQRTKLAEEMSGPKSAKEEKRAEKEAEKSAMHLMKKKLKKKMLYASSRSSGGPADPSSAETKLNKILHMFHRKVHPETSSAEHKTGKYHKNENKKKTSNDGAYNSGDQVLPDEDIMLYPERGFSLKQSMRRYKSQSNPPQFALSSIDSNENREHWIKTDADYLVLEL*

>AI_LAZY1_1
MKLLGWIHRKFRQNSNEPFKVFVIGQPSLDDQQCYPKPNCGTKPFKQTQRDQHLRKSFNGLEAARAEEEYYEDESSAAASELFHGFLAIGTLGSEQVITEPSTPTLAISVENITEKETEVTENELKLINDELEKVLAADSAKDEICNDSSGRNSHVSNGRSSHGSTITLSGKTLERSESNGINGTTVCPLQGYLFGSAYELSETTTVAKKEHRTSLGELFQRTKLAEEISGPKSAKEEKRAEKEAEKSAMHLMKKKLKKKMLYASSRSSGGPADPSSAETKLNKILHMFHRKVHPETSSAEHKTGKYHKNENKKKTSNDGAYNSGDQVLPDEDIMLYPERGFSLKQSMRRYKSQSNPPQFALSSIDSNENREHWIKTDADYLVLEL*

>AI_LAZY1_2
MKLLGWMHRKFRQNSNEQFKVFVIGQPSLDDQQCYPKPNGGTKPFKQTQRDQHLRKSFNGLEAARAEEEYYEDESSAAASELFHGFLAIGTLGSEQVITEPSTPTLAISVENITEKETEVTENELKLINDELEKVLAADSAKDEICNDSSGRNSHVSNGRSSHGSTITLSGKTLEGSESNGINGTTVCPLQGYLFGSAYELSETTTVAKKEHRTSLGELFQRTKLAEEISGPKSAKEEKRAEKEAEKSAMHLMKKKLKKKMLYASSRSSGGPADPSSAETKLNKILHMFHRKVHPETSSAEHKTGKYHKNENKKKTSNDGAYNSGDQVLPDEDIMLYPERGFSLKQSMRRYKSQSNPPQFALSSIDSNENREHWIKTDADYLVLEL*

>Mckinlays_LAZY1_1
MKLLGWIHRKFRQNSNEPFKVFVIGQPSLDDQQCYPKPNCGTKPFKQTQRDQHLRKSFNGLEAARAEEEYYEDESSAAASELFHGFLAIGTLGSEQVITEPSTPTLAISVENITEKETEVTENELKLINDELEKVLAADSAKDEICNDSSGRNSHVSNGRSSHGSTITLSGKTLERSESNGINGTTVCPLQGYLFGSAYELSETTTVAKKEHRTSLGELFQRTKLAEEISGPKSAKEEKRAEKEAEKSAMHLMKKKLKKKMLYASSRSSGGPADPSSAETKLNKILHMFHRKVHPETSSAEHKTGKYHKNENKKKTSNDGAYNSGDQVLPDEDIMLYPERGFSLKQSMRRYKSQSNPPQFALSSIDSNENREHWIKTDADYLVLEL*

>Mckinlays_LAZY1_2
MKLLGWMHRKFRQNSNEQFKVFVIGQPSLDDQQCYPKPNGGTKPFKQTQRDQHLRKSFNGLEAARAEEEYYEDESSAAASELFHGFLAIGTLGSEQVITEPSTPTLAISVENITEKETEVTENELKLINDELEKVLAADSAKDEICNDSSGRNSHVSNGRSSHGSTITLSGKTLEGSESNGINGTTVCPLQGYLFGSAYELSETTTVAKKEHRTSLGELFQRTKLAEEISGPKSAKEEKRAEKEAEKSAMHLMKKKLKKKMLYASSRSSGGPADPSSAETKLNKILHMFHRKVHPETSSAEHKTGKYHKNENKKKTSNDGAYNSGDQVLPDEDIMLYPERGFSLKQSMRRYKSQSNPPQFALSSIDSNENREHWIKTDADYLVLEL*

>Primorski_LAZY1_1
MKLLGWIHRKFRQNSNEPFKVFVIGQPSLDDQQCYPKPNCGTKPFKQTQRDQHLRKSFNGLEAARAEEEYYEDESSAAASELFHGFLAIGTLGSEQVITEPSTPTLAISVENITEKETEVTENELKLINDELEKVLAADSAKDEICNDSSGRNSHVSNGRSSHGSTITLSGKTLERSESNGINGTTVCPLQGYLFGSAYELSETTTVAKKEHRTSLGELFQRTKLAEEISGPKSAKEEKRAEKEAEKSAMHLMKKKLKKKMLYASSRSSGGPADPSSAETKLNKILHMFHRKVHPETSSAEHKTGKYHKNENKKKTSNDGAYNSGDQVLPDEDIMLYPERGFSLKQSMRRYKSQSNPPQFALSSIDSNENREHWIKTDADYLVLEL*

>Primoski_LAZY1_2
MKLLGWMHRKFRQNSNEQFKVFVIGQPSLDDQQCYPKPNGGTKPFKQTQRDQHLRKSFNGLEAARAEEEYYEDESSAAASELFHGFLAIGTLGSEQVITEPSTPTLAISVENITEKETEVTENELKLINDELEKVLAADSAKDEICNDSSGRNSHVSNGRSSHGSTITLSGKTLEGSESNGINGTTVCPLQGYLFGSAYELSETTTVAKKEHRTSLGELFQRTKLAEEISGPKSAKEEKRAEKEAEKSAMHLMKKKLKKKMLYASSRSSGGPADPSSAETKLNKILHMFHRKVHPETSSAEHKTGKYHKNENKKKTSNDGAYNSGDQVLPDEDIMLYPERGFSLKQSMRRYKSQSNPPQFALSSIDSNENREHWIKTDADYLVLEL*

>Atocha_LAZY1_1
MKLLGWIHRKFRQNSNEPFKVFVIGQPSLDDQQCYPKPNCGTKPFKQTQRDQHLRKSFNGLEAARAEEEYYEDESSAAASELFHGFLAIGTLGSEQVITEPSTPTLAISVENITEKETEVTENELKLINDELEKVLAADSAKDEICNDSSGRNSHVSNGRSSHGSTITLSGKTLERSESNGINGTTVCPLQGYLFGSAYELSETTTVAKKEHRTSLGELFQRTKLAEEISGPKSAKEEKRAEKEAEKSAMHLMKKKLKKKMLYASSRSSGGPADPSSAETKLNKILHMFHRKVHPETSSAEHKTGKYHKNENKKKTSNDGAYNSGDQVLPDEDIMLYPERGFSLKQSMRRYKSQSNPPQFALSSIDSNENREHWIKTDADYLVLEL*

>Atocha_LAZY1_2
MKLLGWMHRKFRQNSNEQFKVFVIGQPSLDDQQCYPKPNGGTKPFKQTQRDQHLRKSFNGLEAARAEEEYYEDESSAAASELFHGFLAIGTLGSEQVITEPSTPTLAISVENITEKETEVTENELKLINDELEKVLAADSAKDEICNDSSGRNSHVSNGRSSHGSTITLSGKTLEGSESNGINGTTVCPLQGYLFGSAYELSETTTVAKKEHRTSLGELFQRTKLAEEISGPKSAKEEKRAEKEAEKSAMHLMKKKLKKKMLYASSRSSGGPADPSSAETKLNKILHMFHRKVHPETSSAEHKTGKYHKNENKKKTSNDGAYNSGDQVLPDEDIMLYPERGFSLKQSMRRYKSQSNPPQFALSSIDSNENREHWIKTDADYLVLEL*

>Bartre_LAZY1_1
MKLLGWIHRKFRQNSNEPFKVFVIGQPSLDDQQCYPKPNCGTKPFKQTQRDQHLRKSFNGLEAARAEEEYYEDESSAAASELFHGFLAIGTLGSEQVITEPSTPTLAISVENITEKETEVTENELKLINDELEKVLAADSAKDEICNDSSGRNSHVSNGRSSHGSTITLSGKTLERSESNGINGTTVCPLQGYLFGSAYELSETTTVAKKEHRTSLGELFQRTKLAEEISGPKSAKEEKRAEKEAEKSAMHLMKKKLKKKMLYASSRSSGGPADPSSAETKLNKILHMFHRKVHPETSSAEHKTGKYHKNENKKKTSNDGAYNSGDQVLPDEDIMLYPERGFSLKQSMRRYKSQSNPPQFALSSIDSNENREHWIKTDADYLVLEL*

>Bartre_LAZY1_2
MKLLGWMHRKFRQNSNEQFKVFVIGQPSLDDQQCYPKPNGGTKPFKQTQRDQHLRKSFNGLEAARAEEEYYEDESSAAASELFHGFLAIGTLGSEQVITEPSTPTLAISVENITEKETEVTENELKLINDELEKVLAADSAKDEICNDSSGRNSHVSNGRSSHGSTITLSGKTLEGSESNGINGTTVCPLQGYLFGSAYELSETTTVAKKEHRTSLGELFQRTKLAEEISGPKSAKEEKRAEKEAEKSAMHLMKKKLKKKMLYASSRSSGGPADPSSAETKLNKILHMFHRKVHPETSSAEHKTGKYHKNENKKKTSNDGAYNSGDQVLPDEDIMLYPERGFSLKQSMRRYKSQSNPPQFALSSIDSNENREHWIKTDADYLVLEL*

>Cristomorto_LAZY1_1
MKLLGWIHRKFRQNSNEPFKVFVIGQPSLDDQQCYPKPNCGTKPFKQTQRDQHLRKSFNGLEAARAEEEYYEDESSAAASELFHGFLAIGTLGSEQVITEPSTPTLAISVENITEKETEVTENELKLINDELEKVLAADSAKDEICNDSSGRNSHVSNGRSSHGSTITLSGKTLERSESNGINGTTVCPLQGYLFGSAYELSETTTVAKKEHRTSLGELFQRTKLAEEISGPKSAKEEKRAEKEAEKSAMHLMKKKLKKKMLYASSRSSGGPADPSSAETKLNKILHMFHRKVHPETSSAEHKTGKYHKNENKKKTSNDGAYNSGDQVLPDEDIMLYPERGFSLKQSMRRYKSQSNPPQFALSSIDSNENREHWIKTDADYLVLEL*

>Cristomorto_LAZY1_2
MKLLGWMHRKFRQNSNEQFKVFVIGQPSLDDQQCYPKPNGGTKPFKQTQRDQHLRKSFNGLEAARAEEEYYEDESSAAASELFHGFLAIGTLGSEQVITEPSTPTLAISVENITEKETEVTENELKLINDELEKVLAADSAKDEICNDSSGRNSHVSNGRSSHGSTITLSGKTLEGSESNGINGTTVCPLQGYLFGSAYELSETTTVAKKEHRTSLGELFQRTKLAEEISGPKSAKEEKRAEKEAEKSAMHLMKKKLKKKMLYASSRSSGGPADPSSAETKLNKILHMFHRKVHPETSSAEHKTGKYHKNENKKKTSNDGAYNSGDQVLPDEDIMLYPERGFSLKQSMRRYKSQSNPPQFALSSIDSNENREHWIKTDADYLVLEL*

>Falsa_Barese_LAZY1_1
MKLLGWIHRKFRQNSNEPFKVFVIGQPSLDDQQCYPKPNCGTKPFKQTQRDQHLRKSFNGLEAARAEEEYYEDESSAAASELFHGFLAIGTLGSEQVITEPSTPTLAISVENITEKETEVTENELKLINDELEKVLAADSAKDEICNDSSGRNSHVSNGRSSHGSTITLSGKTLERSESNGINGTTVCPLQGYLFGSAYELSETTTVAKKEHRTSLGELFQRTKLAEEISGPKSAKEEKRAEKEAEKSAMHLMKKKLKKKMLYASSRSSGGPADPSSAETKLNKILHMFHRKVHPETSSAEHKTGKYHKNENKKKTSNDGAYNSGDQVLPDEDIMLYPERGFSLKQSMRRYKSQSNPPQFALSSIDSNENREHWIKTDADYLVLEL*

>FalsaBarese_LAZY1_2
MKLLGWMHRKFRQNSNEQFKVFVIGQPSLDDQQCYPKPNGGTKPFKQTQRDQHLRKSFNGLEAARAEEEYYEDESSAAASELFHGFLAIGTLGSEQVITEPSTPTLAISVENITEKETEVTENELKLINDELEKVLAADSAKDEICNDSSGRNSHVSNGRSSHGSTITLSGKTLEGSESNGINGTTVCPLQGYLFGSAYELSETTTVAKKEHRTSLGELFQRTKLAEEISGPKSAKEEKRAEKEAEKSAMHLMKKKLKKKMLYASSRSSGGPADPSSAETKLNKILHMFHRKVHPETSSAEHKTGKYHKNENKKKTSNDGAYNSGDQVLPDEDIMLYPERGFSLKQSMRRYKSQSNPPQFALSSIDSNENREHWIKTDADYLVLEL*

>Prunus_fenzliana_LAZY1_1
MKLLGWIHRKFRQNSNEPFKVFVIGQPSLDDQQCYPKPNCGTKPFKQTQRDQHLRKSFNGLEAARAEEEYYEDESSAAASELFHGFLAIGTLGSEQVITEPSTPTLAISVENITEKETEVTENELKLINDELEKVLAADSAKDEICNDSSGRNSHVSNGRSSHGSTITLSGKTLERSESNGINGTTVCPLQGYLFGSAYELSETTTVAKKEHRTSLGELFQRTKLAEEISGPKSAKEEKRAEKEAEKSAMHLMKKKLKKKMLYASSRSSGGPADPSSAETKLNKILHMFHRKVHPETSSAEHKTGKYHKNENKKKTSNDGAYNSGDQVLPDEDIMLYPERGFSLKQSMRRYKSQSNPPQFALSSIDSNENREHWIKTDADYLVLEL*

>Prunus_fenzliana_LAZY1_2
MKLLGWMHRKFRQNSNEQFKVFVIGQPSLDDQQCYPKPNGGTKPFKQTQRDQHLRKSFNGLEAARAEEEYYEDESSAAASELFHGFLAIGTLGSEQVITEPSTPTLAISVENITEKETEVTENELKLINDELEKVLAADSAKDEICNDSSGRNSHVSNGRSSHGSTITLSGKTLEGSESNGINGTTVCPLQGYLFGSAYELSETTTVAKKEHRTSLGELFQRTKLAEEISGPKSAKEEKRAEKEAEKSAMHLMKKKLKKKMLYASSRSSGGPADPSSAETKLNKILHMFHRKVHPETSSAEHKTGKYHKNENKKKTSNDGAYNSGDQVLPDEDIMLYPERGFSLKQSMRRYKSQSNPPQFALSSIDSNENREHWIKTDADYLVLEL*

>Gabais_LAZY1_1
MKLLGWIHRKFRQNSNEPFKVFVIGQPSLDDQQCYPKPNCGTKPFKQTQRDQHLRKSFNGLEAARAEEEYYEDESSAAASELFHGFLAIGTLGSEQVITEPSTPTLAISVENITEKETEVTENELKLINDELEKVLAADSAKDEICNDSSGRNSHVSNGRSSHGSTITLSGKTLERSESNGINGTTVCPLQGYLFGSAYELSETTTVAKKEHRTSLGELFQRTKLAEEISGPKSAKEEKRAEKEAEKSAMHLMKKKLKKKMLYASSRSSGGPADPSSAETKLNKILHMFHRKVHPETSSAEHKTGKYHKNENKKKTSNDGAYNSGDQVLPDEDIMLYPERGFSLKQSMRRYKSQSNPPQFALSSIDSNENREHWIKTDADYLVLEL*

>Gabais_LAZY1_2
MKLLGWMHRKFRQNSNEQFKVFVIGQPSLDDQQCYPKPNGGTKPFKQTQRDQHLRKSFNGLEAARAEEEYYEDESSAAASELFHGFLAIGTLGSEQVITEPSTPTLAISVENITEKETEVTENELKLINDELEKVLAADSAKDEICNDSSGRNSHVSNGRSSHGSTITLSGKTLEGSESNGINGTTVCPLQGYLFGSAYELSETTTVAKKEHRTSLGELFQRTKLAEEISGPKSAKEEKRAEKEAEKSAMHLMKKKLKKKMLYASSRSSGGPADPSSAETKLNKILHMFHRKVHPETSSAEHKTGKYHKNENKKKTSNDGAYNSGDQVLPDEDIMLYPERGFSLKQSMRRYKSQSNPPQFALSSIDSNENREHWIKTDADYLVLEL*

>Keanes_LAZY1_1
MKLLGWIHRKFRQNSNEPFKVFVIGQPSLDDQQCYPKPNCGTKPFKQTQRDQHLRKSFNGLEAARAEEEYYEDESSAAASELFHGFLAIGTLGSEQVITEPSTPTLAISVENITEKETEVTENELKLINDELEKVLAADSAKDEICNDSSGRNSHVSNGRSSHGSTITLSGKTLERSESNGINGTTVCPLQGYLFGSAYELSETTTVAKKEHRTSLGELFQRTKLAEEISGPKSAKEEKRAEKEAEKSAMHLMKKKLKKKMLYASSRSSGGPADPSSAETKLNKILHMFHRKVHPETSSAEHKTGKYHKNENKKKTSNDGAYNSGDQVLPDEDIMLYPERGFSLKQSMRRYKSQSNPPQFALSSIDSNENREHWIKTDADYLVLEL*

>Keanes_LAZY1_2
MKLLGWMHRKFRQNSNEQFKVFVIGQPSLDDQQCYPKPNGGTKPFKQTQRDQHLRKSFNGLEAARAEEEYYEDESSAAASELFHGFLAIGTLGSEQVITEPSTPTLAISVENITEKETEVTENELKLINDELEKVLAADSAKDEICNDSSGRNSHVSNGRSSHGSTITLSGKTLEGSESNGINGTTVCPLQGYLFGSAYELSETTTVAKKEHRTSLGELFQRTKLAEEISGPKSAKEEKRAEKEAEKSAMHLMKKKLKKKMLYASSRSSGGPADPSSAETKLNKILHMFHRKVHPETSSAEHKTGKYHKNENKKKTSNDGAYNSGDQVLPDEDIMLYPERGFSLKQSMRRYKSQSNPPQFALSSIDSNENREHWIKTDADYLVLEL*

>Genco_LAZY1_1
MKLLGWIHRKFRQNSNEPFKVFVIGQPSLDDQQCYPKPNCGTKPFKQTQRDQHLRKSFNGLEAARAEEEYYEDESSAAASELFHGFLAIGTLGSEQVITEPSTPTLAISVENITEKETEVTENELKLINDELEKVLAADSAKDEICNDSSGRNSHVSNGRSSHGSTITLSGKTLERSESNGINGTTVCPLQGYLFGSAYELSETTTVAKKEHRTSLGELFQRTKLAEEISGPKSAKEEKRAEKEAEKSAMHLMKKKLKKKMLYASSRSSGGPADPSSAETKLNKILHMFHRKVHPETSSAEHKTGKYHKNENKKKTSNDGAYNSGDQVLPDEDIMLYPERGFSLKQSMRRYKSQSNPPQFALSSIDSNENREHWIKTDADYLVLEL*

>Genco_LAZY1_2
MKLLGWMHRKFRQNSNEQFKVFVIGQPSLDDQQCYPKPNGGTKPFKQTQRDQHLRKSFNGLEAARAEEEYYEDESSAAASELFHGFLAIGTLGSEQVITEPSTPTLAISVENITEKETEVTENELKLINDELEKVLAADSAKDEICNDSSGRNSHVSNGRSSHGSTITLSGKTLEGSESNGINGTTVCPLQGYLFGSAYELSETTTVAKKEHRTSLGELFQRTKLAEEISGPKSAKEEKRAEKEAEKSAMHLMKKKLKKKMLYASSRSSGGPADPSSAETKLNKILHMFHRKVHPETSSAEHKTGKYHKNENKKKTSNDGAYNSGDQVLPDEDIMLYPERGFSLKQSMRRYKSQSNPPQFALSSIDSNENREHWIKTDADYLVLEL*

>Marcona_LAZY1_1
MKLLGWIHRKFRQNSNEPFKVFVIGQPSLDDQQCYPKPNCGTKPFKQTQRDQHLRKSFNGLEAARAEEEYYEDESSAAASELFHGFLAIGTLGSEQVITEPSTPTLAISVENITEKETEVTENELKLINDELEKVLAADSAKDEICNDSSGRNSHVSNGRSSHGSTITLSGKTLERSESNGINGTTVCPLQGYLFGSAYELSETTTVAKKEHRTSLGELFQRTKLAEEISGPKSAKEEKRAEKEAEKSAMHLMKKKLKKKMLYASSRSSGGPADPSSAETKLNKILHMFHRKVHPETSSAEHKTGKYHKNENKKKTSNDGAYNSGDQVLPDEDIMLYPERGFSLKQSMRRYKSQSNPPQFALSSIDSNENREHWIKTDADYLVLEL*

>Marcona_LAZY1_2
MKLLGWMHRKFRQNSNEQFKVFVIGQPSLDDQQCYPKPNGGTKPFKQTQRDQHLRKSFNGLEAARAEEEYYEDESSAAASELFHGFLAIGTLGSEQVITEPSTPTLAISVENITEKETEVTENELKLINDELEKVLAADSAKDEICNDSSGRNSHVSNGRSSHGSTITLSGKTLEGSESNGINGTTVCPLQGYLFGSAYELSETTTVAKKEHRTSLGELFQRTKLAEEISGPKSAKEEKRAEKEAEKSAMHLMKKKLKKKMLYASSRSSGGPADPSSAETKLNKILHMFHRKVHPETSSAEHKTGKYHKNENKKKTSNDGAYNSGDQVLPDEDIMLYPERGFSLKQSMRRYKSQSNPPQFALSSIDSNENREHWIKTDADYLVLEL*

>Marinada_LAZY1_1
MKLLGWIHRKFRQNSNEPFKVFVIGQPSLDDQQCYPKPNCGTKPFKQTQRDQHLRKSFNGLEAARAEEEYYEDESSAAASELFHGFLAIGTLGSEQVITEPSTPTLAISVENITEKETEVTENELKLINDELEKVLAADSAKDEICNDSSGRNSHVSNGRSSHGSTITLSGKTLERSESNGINGTTVCPLQGYLFGSAYELSETTTVAKKEHRTSLGELFQRTKLAEEISGPKSAKEEKRAEKEAEKSAMHLMKKKLKKKMLYASSRSSGGPADPSSAETKLNKILHMFHRKVHPETSSAEHKTGKYHKNENKKKTSNDGAYNSGDQVLPDEDIMLYPERGFSLKQSMRRYKSQSNPPQFALSSIDSNENREHWIKTDADYLVLEL*

>Marinada_LAZY1_2,,MKLLGWMHRKFRQNSNEQFKVFVIGQPSLDDQQCYPKPNGGTKPFKQTQRDQHLRKSFNGLEAARAEEEYYEDESSAAASELFHGFLAIGTLGSEQVITEPSTPTLAISVENITEKETEVTENELKLINDELEKVLAADSAKDEICNDSSGRNSHVSNGRSSHGSTITLSGKTLEGSESNGINGTTVCPLQGYLFGSAYELSETTTVAKKEHRTSLGELFQRTKLAEEISGPKSAKEEKRAEKEAEKSAMHLMKKKLKKKMLYASSRSSGGPADPSSAETKLNKILHMFHRKVHPETSSAEHKTGKYHKNENKKKTSNDGAYNSGDQVLPDEDIMLYPERGFSLKQSMRRYKSQSNPPQFALSSIDSNENREHWIKTDADYLVLEL*

>Pointeu_dAureille_LAZY1_1
MKLLGWIHRKFRQNSNEPFKVFVIGQPSLDDQQCYPKPNCGTKPFKQTQRDQHLRKSFNGLEAARAEEEYYEDESSAAASELFHGFLAIGTLGSEQVITEPSTPTLAISVENITEKETEVTENELKLINDELEKVLAADSAKDEICNDSSGRNSHVSNGRSSHGSTITLSGKTLERSESNGINGTTVCPLQGYLFGSAYELSETTTVAKKEHRTSLGELFQRTKLAEEISGPKSAKEEKRAEKEAEKSAMHLMKKKLKKKMLYASSRSSGGPADPSSAETKLNKILHMFHRKVHPETSSAEHKTGKYHKNENKKKTSNDGAYNSGDQVLPDEDIMLYPERGFSLKQSMRRYKSQSNPPQFALSSIDSNENREHWIKTDADYLVLEL*

>Pointeu_dAureille_LAZY1_2
MKLLGWMHRKFRQNSNEQFKVFVIGQPSLDDQQCYPKPNGGTKPFKQTQRDQHLRKSFNGLEAARAEEEYYEDESSAAASELFHGFLAIGTLGSEQVITEPSTPTLAISVENITEKETEVTENELKLINDELEKVLAADSAKDEICNDSSGRNSHVSNGRSSHGSTITLSGKTLEGSESNGINGTTVCPLQGYLFGSAYELSETTTVAKKEHRTSLGELFQRTKLAEEISGPKSAKEEKRAEKEAEKSAMHLMKKKLKKKMLYASSRSSGGPADPSSAETKLNKILHMFHRKVHPETSSAEHKTGKYHKNENKKKTSNDGAYNSGDQVLPDEDIMLYPERGFSLKQSMRRYKSQSNPPQFALSSIDSNENREHWIKTDADYLVLEL*

>R23T45_LAZY1_1
MKLLGWIHRKFRQNSNEPFKVFVIGQPSLDDQQCYPKPNCGTKPFKQTQRDQHLRKSFNGLEAARAEEEYYEDESSAAASELFHGFLAIGTLGSEQVITEPSTPTLAISVENITEKETEVTENELKLINDELEKVLAADSAKDEICNDSSGRNSHVSNGRSSHGSTITLSGKTLERSESNGINGTTVCPLQGYLFGSAYELSETTTVAKKEHRTSLGELFQRTKLAEEISGPKSAKEEKRAEKEAEKSAMHLMKKKLKKKMLYASSRSSGGPADPSSAETKLNKILHMFHRKVHPETSSAEHKTGKYHKNENKKKTSNDGAYNSGDQVLPDEDIMLYPERGFSLKQSMRRYKSQSNPPQFALSSIDSNENREHWIKTDADYLVLEL*

>R23T45_LAZY1_2
MKLLGWMHRKFRQNSNEQFKVFVIGQPSLDDQQCYPKPNGGTKPFKQTQRDQHLRKSFNGLEAARAEEEYYEDESSAAASELFHGFLAIGTLGSEQVITEPSTPTLAISVENITEKETEVTENELKLINDELEKVLAADSAKDEICNDSSGRNSHVSNGRSSHGSTITLSGKTLEGSESNGINGTTVCPLQGYLFGSAYELSETTTVAKKEHRTSLGELFQRTKLAEEISGPKSAKEEKRAEKEAEKSAMHLMKKKLKKKMLYASSRSSGGPADPSSAETKLNKILHMFHRKVHPETSSAEHKTGKYHKNENKKKTSNDGAYNSGDQVLPDEDIMLYPERGFSLKQSMRRYKSQSNPPQFALSSIDSNENREHWIKTDADYLVLEL*

>Vivot_LAZY1_1
MKLLGWIHRKFRQNSNEPFKVFVIGQPSLDDQQCYPKPNCGTKPFKQTQRDQHLRKSFNGLEAARAEEEYYEDESSAAASELFHGFLAIGTLGSEQVITEPSTPTLAISVENITEKETEVTENELKLINDELEKVLAADSAKDEICNDSSGRNSHVSNGRSSHGSTITLSGKTLERSESNGINGTTVCPLQGYLFGSAYELSETTTVAKKEHRTSLGELFQRTKLAEEISGPKSAKEEKRAEKEAEKSAMHLMKKKLKKKMLYASSRSSGGPADPSSAETKLNKILHMFHRKVHPETSSAEHKTGKYHKNENKKKTSNDGAYNSGDQVLPDEDIMLYPERGFSLKQSMRRYKSQSNPPQFALSSIDSNENREHWIKTDADYLVLEL*

>Vivot_LAZY1_2
MKLLGWMHRKFRQNSNEQFKVFVIGQPSLDDQQCYPKPNGGTKPFKQTQRDQHLRKSFNGLEAARAEEEYYEDESSAAASELFHGFLAIGTLGSEQVITEPSTPTLAISVENITEKETEVTENELKLINDELEKVLAADSAKDEICNDSSGRNSHVSNGRSSHGSTITLSGKTLEGSESNGINGTTVCPLQGYLFGSAYELSETTTVAKKEHRTSLGELFQRTKLAEEISGPKSAKEEKRAEKEAEKSAMHLMKKKLKKKMLYASSRSSGGPADPSSAETKLNKILHMFHRKVHPETSSAEHKTGKYHKNENKKKTSNDGAYNSGDQVLPDEDIMLYPERGFSLKQSMRRYKSQSNPPQFALSSIDSNENREHWIKTDADYLVLEL*

>Strouts_LAZY1_1
MKLLGWIHRKFRQNSNEPFKVFVIGQPSLDDQQCYPKPNCGTKPFKQTQRDQHLRKSFNGLEAARAEEEYYEDESSAAASELFHGFLAIGTLGSEQVITEPSTPTLAISVENITEKETEVTENELKLINDELEKVLAADSAKDEICNDSSGRNSHVSNGRSSHGSTITLSGKTLERSESNGINGTTVCPLQGYLFGSAYELSETTTVAKKEHRTSLGELFQRTKLAEEISGPKSAKEEKRAEKEAEKSAMHLMKKKLKKKMLYASSRSSGGPADPSSAETKLNKILHMFHRKVHPETSSAEHKTGKYHKNENKKKTSNDGAYNSGDQVLPDEDIMLYPERGFSLKQSMRRYKSQSNPPQFALSSIDSNENREHWIKTDADYLVLEL*

>Strouts_LAZY1_2
MKLLGWMHRKFRQNSNEQFKVFVIGQPSLDDQQCYPKPNGGTKPFKQTQRDQHLRKSFNGLEAARAEEEYYEDESSAAASELFHGFLAIGTLGSEQVITEPSTPTLAISVENITEKETEVTENELKLINDELEKVLAADSAKDEICNDSSGRNSHVSNGRSSHGSTITLSGKTLEGSESNGINGTTVCPLQGYLFGSAYELSETTTVAKKEHRTSLGELFQRTKLAEEISGPKSAKEEKRAEKEAEKSAMHLMKKKLKKKMLYASSRSSGGPADPSSAETKLNKILHMFHRKVHPETSSAEHKTGKYHKNENKKKTSNDGAYNSGDQVLPDEDIMLYPERGFSLKQSMRRYKSQSNPPQFALSSIDSNENREHWIKTDADYLVLEL*

>Retsou_LAZY1_1
MKLLGWIHRKFRQNSNEPFKVFVIGQPSLDDQQCYPKPNCGTKPFKQTQRDQHLRKSFNGLEAARAEEEYYEDESSAAASELFHGFLAIGTLGSEQVITEPSTPTLAISVENITEKETEVTENELKLINDELEKVLAADSAKDEICNDSSGRNSHVSNGRSSHGSTITLSGKTLERSESNGINGTTVCPLQGYLFGSAYELSETTTVAKKEHRTSLGELFQRTKLAEEISGPKSAKEEKRAEKEAEKSAMHLMKKKLKKKMLYASSRSSGGPADPSSAETKLNKILHMFHRKVHPETSSAEHKTGKYHKNENKKKTSNDGAYNSGDQVLPDEDIMLYPERGFSLKQSMRRYKSQSNPPQFALSSIDSNENREHWIKTDADYLVLEL*

>Retsou_LAZY1_2
MKLLGWMHRKFRQNSNEQFKVFVIGQPSLDDQQCYPKPNGGTKPFKQTQRDQHLRKSFNGLEAARAEEEYYEDESSAAASELFHGFLAIGTLGSEQVITEPSTPTLAISVENITEKETEVTENELKLINDELEKVLAADSAKDEICNDSSGRNSHVSNGRSSHGSTITLSGKTLEGSESNGINGTTVCPLQGYLFGSAYELSETTTVAKKEHRTSLGELFQRTKLAEEISGPKSAKEEKRAEKEAEKSAMHLMKKKLKKKMLYASSRSSGGPADPSSAETKLNKILHMFHRKVHPETSSAEHKTGKYHKNENKKKTSNDGAYNSGDQVLPDEDIMLYPERGFSLKQSMRRYKSQSNPPQFALSSIDSNENREHWIKTDADYLVLEL*

>Ferragnes_LAZY1_1
MKLLGWIHRKFRQNSNEPFKVFVIGQPSLDDQQCYPKPNGGTKPFKQTQRDQHLRKSFNGLEAARAEEEYYEDESSAAASELFHGFLAIGTLGSEQVITEPSTPTLAISVENITEKETEVTENELKLINDELEKVLAADSAKDEICNDSSGRNSHVSNGRSSHGSTITLSGKTLEGSESNGINGTTVCPLQGYLFGSAYELSETTTVAKKEHRTSLGELFQRTKLAEEISGPKSAKEEKRAEKEAEKSAMHLMKKKLKKKMLYASSRSSGGPADPSSAETKLNKILHMFHRKVHPETSSAEHKTGKYHKNENKKKTSNDGAYNSGDQVLPDEDIMLYPERGFSLKQSMRRYKSQSNPPQFALSSIDSNENREHWIKTDADYLVLEL*

>Ferragnes_LAZY1_2
MKLLGWIHRKFRQNSNEPFKVFVIGQPSLDDQQCYPKPNGGTKPFKQTQRDQHLRKSFNGLEAARAEEEYYEDESSAAASELFHGFLAIGTLGSEQVITEPSTPTLAISVENITEKETEVTENELKLINDELEKVLAADSAKDEICNDSSGRNSHVSNGRSSHGSTITLSGKTLEGSESNGINGTTVCPLQGYLFGSAYELSETTTVAKKEHRTSLGELFQRTKLAEEISGPKSAKEEKRAEKEAEKSAMHLMKKKLKKKMLYASSRSSGGPADPSSAETKLNKILHMFHRKVHPETSSAEHKTGKYHKNENKKKTSNDGAYNSGDQVLPDEDIMLYPERGFSLKQSMRRYKSQSNPPQFALSSIDSNENREHWIKTDADYLVLEL*

>A_la_Dame_LAZY1_1
MKLLGWIHRKFRQNSNEPFKVFVIGQPSLDDQQCYPKPNGGTKPFKQTQRDQHLRKSFNGLEAARAEEEYYEDESSAAASELFHGFLAIGTLGSEQVITEPSTPTLAISVENITEKETEVTENELKLINDELEKVLAADSAKDEICNDSSGRNSHVSNGRSSHGSTITLSGKTLEGSESNGINGTTVCPLQGYLFGSAYELSETTTVAKKEHRTSLGELFQRTKLAEEISGPKSAKEEKRAEKEAEKSAMHLMKKKLKKKMLYASSRSSGGPADPSSAETKLNKILHMFHRKVHPETSSAEHKTGKYHKNENKKKTSNDGAYNSGDQVLPDEDIMLYPERGFSLKQSMRRYKSQSNPPQFALSSIDSNENREHWIKTDADYLVLEL*

>A_la_Dame_LAZY1_2
MKLLGWIHRKFRQNSNEPFKVFVIGQPSLDDQQCYPKPNGGTKPFKQTQRDQHLRKSFNGLEAARAEEEYYEDESSAAASELFHGFLAIGTLGSEQVITEPSTPTLAISVENITEKETEVTENELKLINDELEKVLAADSAKDEICNDSSGRNSHVSNGRSSHGSTITLSGKTLEGSESNGINGTTVCPLQGYLFGSAYELSETTTVAKKEHRTSLGELFQRTKLAEEISGPKSAKEEKRAEKEAEKSAMHLMKKKLKKKMLYASSRSSGGPADPSSAETKLNKILHMFHRKVHPETSSAEHKTGKYHKNENKKKTSNDGAYNSGDQVLPDEDIMLYPERGFSLKQSMRRYKSQSNPPQFALSSIDSNENREHWIKTDADYLVLEL*

>Ardechoise_LAZY1_1
MKLLGWIHRKFRQNSNEPFKVFVIGQPSLDDQQCYPKPNGGTKPFKQTQRDQHLRKSFNGLEAARAEEEYYEDESSAAASELFHGFLAIGTLGSEQVITEPSTPTLAISVENITEKETEVTENELKLINDELEKVLAADSAKDEICNDSSGRNSHVSNGRSSHGSTITLSGKTLEGSESNGINGTTVCPLQGYLFGSAYELSETTTVAKKEHRTSLGELFQRTKLAEEISGPKSAKEEKRAEKEAEKSAMHLMKKKLKKKMLYASSRSSGGPADPSSAETKLNKILHMFHRKVHPETSSAEHKTGKYHKNENKKKTSNDGAYNSGDQVLPDEDIMLYPERGFSLKQSMRRYKSQSNPPQFALSSIDSNENREHWIKTDADYLVLEL*

>Ardechoise_LAZY1_2
MKLLGWIHRKFRQNSNEPFKVFVIGQPSLDDQQCYPKPNGGTKPFKQTQRDQHLRKSFNGLEAARAEEEYYEDESSAAASELFHGFLAIGTLGSEQVITEPSTPTLAISVENITEKETEVTENELKLINDELEKVLAADSAKDEICNDSSGRNSHVSNGRSSHGSTITLSGKTLEGSESNGINGTTVCPLQGYLFGSAYELSETTTVAKKEHRTSLGELFQRTKLAEEISGPKSAKEEKRAEKEAEKSAMHLMKKKLKKKMLYASSRSSGGPADPSSAETKLNKILHMFHRKVHPETSSAEHKTGKYHKNENKKKTSNDGAYNSGDQVLPDEDIMLYPERGFSLKQSMRRYKSQSNPPQFALSSIDSNENREHWIKTDADYLVLEL*

>Ferrastar_LAZY1_1
MKLLGWIHRKFRQNSNEPFKVFVIGQPSLDDQQCYPKPNGGTKPFKQTQRDQHLRKSFNGLEAARAEEEYYEDESSAAASELFHGFLAIGTLGSEQVITEPSTPTLAISVENITEKETEVTENELKLINDELEKVLAADSAKDEICNDSSGRNSHVSNGRSSHGSTITLSGKTLEGSESNGINGTTVCPLQGYLFGSAYELSETTTVAKKEHRTSLGELFQRTKLAEEISGPKSAKEEKRAEKEAEKSAMHLMKKKLKKKMLYASSRSSGGPADPSSAETKLNKILHMFHRKVHPETSSAEHKTGKYHKNENKKKTSNDGAYNSGDQVLPDEDIMLYPERGFSLKQSMRRYKSQSNPPQFALSSIDSNENREHWIKTDADYLVLEL*

>Ferrastar_LAZY1_2
MKLLGWIHRKFRQNSNEPFKVFVIGQPSLDDQQCYPKPNGGTKPFKQTQRDQHLRKSFNGLEAARAEEEYYEDESSAAASELFHGFLAIGTLGSEQVITEPSTPTLAISVENITEKETEVTENELKLINDELEKVLAADSAKDEICNDSSGRNSHVSNGRSSHGSTITLSGKTLEGSESNGINGTTVCPLQGYLFGSAYELSETTTVAKKEHRTSLGELFQRTKLAEEISGPKSAKEEKRAEKEAEKSAMHLMKKKLKKKMLYASSRSSGGPADPSSAETKLNKILHMFHRKVHPETSSAEHKTGKYHKNENKKKTSNDGAYNSGDQVLPDEDIMLYPERGFSLKQSMRRYKSQSNPPQFALSSIDSNENREHWIKTDADYLVLEL*

>UA03_LAZY1_1
MKLLGWIHRKFRQNSNEPFKVFVIGQPSLDDQQCYPKPNGGTKPFKQTQRDQHLRKSFNGLEAARAEEEYYEDESSAAASELFHGFLAIGTLGSEQVITEPSTPTLAISVENITEKETEVTENELKLINDELEKVLAADSAKDEICNDSSGRNSHVSNGRSSHGSTITLSGKTLEGSESNGINGTTVCPLQGYLFGSAYELSETTTVAKKEHRTSLGELFQRTKLAEEISGPKSAKEEKRAEKEAEKSAMHLMKKKLKKKMLYASSRSSGGPADPSSAETKLNKILHMFHRKVHPETSSAEHKTGKYHKNENKKKTSNDGAYNSGDQVLPDEDIMLYPERGFSLKQSMRRYKSQSNPPQFALSSIDSNENREHWIKTDADYLVLEL*

>UA03_LAZY1_2
MKLLGWIHRKFRQNSNEPFKVFVIGQPSLDDQQCYPKPNGGTKPFKQTQRDQHLRKSFNGLEAARAEEEYYEDESSAAASELFHGFLAIGTLGSEQVITEPSTPTLAISVENITEKETEVTENELKLINDELEKVLAADSAKDEICNDSSGRNSHVSNGRSSHGSTITLSGKTLEGSESNGINGTTVCPLQGYLFGSAYELSETTTVAKKEHRTSLGELFQRTKLAEEISGPKSAKEEKRAEKEAEKSAMHLMKKKLKKKMLYASSRSSGGPADPSSAETKLNKILHMFHRKVHPETSSAEHKTGKYHKNENKKKTSNDGAYNSGDQVLPDEDIMLYPERGFSLKQSMRRYKSQSNPPQFALSSIDSNENREHWIKTDADYLVLEL*

>Prunus_webbii_LAZY1_1
MKLLGWIHRKFRQNSNEPFKVFVIGQPSLDDQQCYPKPNGGTKPFKQTQRDQHLRKSFNGLEAARAEEEYYEDESSAAASELFHGFLAIGTLGSEQVITEPSTPTLAISVENITEKETEVTENELKLINDELEKVLAADSAKDEICNDSSGRNSHVSNGRSSHGSTITLSGKTLEGSESNGINGTTVCPLQGYLFGSAYELSETTTVAKKEHRTSLGELFQRTKLAEEISGPKSAKEEKRAEKEAEKSAMHLMKKKLKKKMLYASSRSSGGPADPSSAETKLNKILHMFHRKVHPETSSAEHKTGKYHKNENKKKTSNDGAYNSGDQVLPDEDIMLYPERGFSLKQSMRRYKSQSNPPQFALSSIDSNENREHWIKTDADYLVLEL*

>Prunus_webbii_LAZY1_2,,MKLLGWIHRKFRQNSNEPFKVFVIGQPSLDDQQCYPKPNGGTKPFKQTQRDQHLRKSFNGLEAARAEEEYYEDESSAAASELFHGFLAIGTLGSEQVITEPSTPTLAISVENITEKETEVTENELKLINDELEKVLAADSAKDEICNDSSGRNSHVSNGRSSHGSTITLSGKTLEGSESNGINGTTVCPLQGYLFGSAYELSETTTVAKKEHRTSLGELFQRTKLAEEISGPKSAKEEKRAEKEAEKSAMHLMKKKLKKKMLYASSRSSGGPADPSSAETKLNKILHMFHRKVHPETSSAEHKTGKYHKNENKKKTSNDGAYNSGDQVLPDEDIMLYPERGFSLKQSMRRYKSQSNPPQFALSSIDSNENREHWIKTDADYLVLEL*

>Texas_LAZY2_1
MKLLQWVHHKFRHSSIEPLKDLSIAQPSVDDQHSSMKSSFGSSYGSTSLEPPKRNQEKSFSESEANREEGTSAIISELFHGFLTIGTLGSEPSINEPETPTFATTLENLSEPKTEVTQNDLKLISYELEKFLEAETKEEGVRASSARNSHASTITLNGKQMEESEDEEYWTTTVVCPLKEYLFGSSIELPDTRIEAKKEKTSLQELFDRTKMTTENCKETSESVEIKSEHKHTSAMQFMKKIIKKLHASSKSSAPCTGGDVTDPVSTRKTFGEASDSVSTKKKPHKILRMFHRRIHPESSTAAREFVEAEKYKDKNNYSAHGGCSENMMLMGRDNRRFPQGAMIKEGTEHGKKYMNLPQYRLSGSNFRRKGEHWIKTDADYLVLEL*

>Texas_LAZY2_2
MKLLQWVHHKFRHSSIEPLKDLSIAQPSVDDQHSSMKSSFGSSYGSTSLEPPKRNQEKSFSESEANREEGTSAIISELFHGFLTIGTLGSEPSINEPETPTFATTLENLSEPKTEVTQNDLKLISYELEKFLEAETKEEGVRASSARNSHASTITLNGKQMEESEDEEYWTTTVVCPLKEYLFGSSIELPDTRIEAKKEKTSLQELFDRTKMTTENCKETSESVEIKSEHKHTSAMQFMKKIIKKLHASSKSSAPCTGGDVTDPVSTRKTFGEASDSVSTKKKPHKILRMFHRRIHPESSTAAREFVEAEKYKDKNNYSAHGGCSENMMLMGRDNRRFPQGAMIKEGTEHGKKYMNLPQYRLSGSNFRRKGEHWIKTDADYLVLEL*

>Prunus_kuramica_LAZY2_1
MKLLQWVHHKFRHSSIEPLKDLSIAQPSVDDQHSYMKSSFGSSYGSTSLEPPKRDQEKSFSESEANREEETSAIISELFHGFLTIGTLGSEPSINEPETPTFATTLENLSEPKTEVTQNDLKLISYELEKFLEAETKEEGVRASSARNSHASTITLNGKQMVESEDEEYWTTTVVCPLKEYLFGSSIELPDTRIEAKKEKTSLQELFDRTKMTTENCKETSESVDIKSEHKHTSAMQFMKKIIKKLHASSKSSAPCTGGDVTDPVSTRKTFGEASDSVSTKKKPHKILRMFHRRIHPESSTAAREFVEAEKYKDKNNYSAHDGCSENMMLMDRDNRRFPQGAMIKEGTEHGKKYMNLPQYRLSGSNFRRKGEHWIKTDADYLVLEL*

>Prunus_kuramica_LAZY2_2
KLLQWVHHKFRHSSIEPLKDLSIAQPSVDDQHSYMKSSFGSSYGSTSLEPPKRDQEKSFSESEANREEETSAIISELFHGFLTIGTLGSEPSINEPETPTFATTLENLSEPKTEVTQNDLKLISYELEKFLEAETKEEGVRASSARNSHASTITLNGKQMVESEDEEYWTTTVVCPLKEYLFGSSIELPDTRIEAKKEKTSLQELFDRTKMTTENCKETSESVDIKSEHKHTSAMQFMKKIIKKLHASSKSSAPCTGGDVTDPVSTRKTFGEASDSVSTKKKPHKILRMFHRRIHPESSTAAREFVEAEKYKDKNNYSAHDGCSENMMLMDRDNRRFPQGAMIKEGTEHGKKYMNLPQYRLSGSNFRRKGEHWIKTDADYLVLEL*

>Prunus_bucharica_LAZY2_1
MKLLQWVHHKFRHSSIEPLKDLSIAQPSVDDQHSYMKSSFGSSYGSTSLEPPKRDQEKSFSESEANREEETSAIISELFHGFLTIGTLGSEPSINEPETPTFATTLENLSEPKTEVTQNDLKLISYELEKFLEAETKEEGVRASSARNSHASTITLNGKQMEESEDEEYWTTTVVCPLKEYLFGSSIELPDTRIEAKKEKTSLQELFDRTKMTTENCKETSESVDIKSEHKHTSAMQFMKKIIKKLHASSKSSAPCTGGDVTDPVSTRKTFGEASDSVSTKKKPHKILRMFHRRIHPESSTAAREFVEAEKYKDKNNYSAHGGCSENMMLMGRDNRRFPQGAMIKEGTEHGKKYMNLPQYRLSGSNFRRKGEHWIKTDADYLVLEL*

>Prunus_bucharica_LAZY2_2
MKLLQWVHHKFRHSSIEPLKDLSIAQPSVDDQHSYMKSSFGSSYGSTSLEPPKRDQEKSFSESEANREEETSAIISELFHGFLTIGTLGSEPSINEPETPTFATTLENLSEPKTEVTQNDLKLISYELEKFLEAETKEEGVLASSARNSHASTITLNGKQMEESEDEEYWTTTVVCPLKEYLFGSSIELPDTRIEAKKEKTSLQELFDRTKMTTENCKETSESVDIKSEHKHTSAMQFMKKTIKKLHASSKSSAPCTGGDVTDPVSTRKTFGEASDSVSTKKKPHKILRMFHRRIHPESSTAAREFVEAEKYKDKSNYSAHGGCSENMMLMGRDNRRFPQGAMIKEGTEHGKKYMNLPQYRLSGSNFRRKGEHWIKTDADYLVLEL*

>Desmayo_Largueta_LAZY2_1
MKLLQWVHHKFRHSSIEPLKDLSIAQPSVDDQHSYMKSSFGSSYGSTSLEPPKRDQEKSFSESEANREEETSAIISELFHGFLTIGTLGSEPSINEPETPTFATTLENLSEPKTEVTQNDLKLISYELEKFLEAETKEEGVRASSARNSHASTITLNGKQMEESEDEEYWTTTVVCPLKEYLFGSSIELPDTRIEAKKEKTSLQELFDRTKMTTENCKETSESVDIKSEHKHTSAMQFMKKIIKKLHASSKSSAPCTGGDVTDPVSTRKTFGEASDSVSTKKKPHKILRMFHGRIHPESSTAAREFVEAEKYKDKNNYSAHGGCSENMMLMGRDNRRFPQGAMIKEGTEHGKKYMNLPQYRLSGSNFRRKGEHWIKTDADYLVLEL*

>Desmayo_Largueta_LAZY2_2
MKLLQWVHHKFRHSSIEPLKDLSIAQPSVDDQHSYMKSSFGSSYGSTSLEPPKRDQEKSFSESEANREEETSAIISELFHGFLTIGTLGSEPSINEPETPTFATTLENLSEPKTEVTQNDLKLISYELEKFLEAETKEEGVRASSARNSHASTITLNGKQMEESEDEEYWTTTVVCPLKEYLFGSSIELPDTRIEAKKEKTSLQELFDRTKMTTENCKETSESVDIKSEHKHTSAMQFMKKIIKKLHASSKSSAPCTGGDVTDPVSTRKTFGEASDSVSTKKKPHKILRMFHGRIHPESSTAAREFVEAEKYKDKNNYSAHGGCSENMMLMGRDNRRFPQGAMIKEGTEHGKKYMNLPQYRLSGSNFRRKGEHWIKTDADYLVLEL*

>Johnstons_LAZY2_1
MKLLQWVHHKFRHSSIEPLKDLSIAQPSVDDQHSYMKSSFGSSYGSTSLEPPKRDQEKSFSESEANREEETSAIISELFHGFLTIGTLGSEPSINEPETPTFATTLENLSEPKTEVTQNDLKLISYELEKFLEAETKEEGVRASSARNSHASTITLNGKQMEESEDEEYWTTTVVCPLKEYLFGSSIELPDTRIEAKKEKTSLQELFDRTKMTTENCKETSESVDIKSEHKHTSAMQFMKKIIKKLHASSKSSAPCTGGDVTDPVSTRKTFGEASDSVSTKKKPHKILRMFHGRIHPESSTAAREFVEAEKYKDKNNYSAHGGCSENMMLMGRDNRRFPQGAMIKEGTEHGKKYMNLPQYRLSGSNFRRKGEHWIKTDADYLVLEL*

>Johnstons_LAZY2_2
MKLLQWVHHKFRHSSIEPLKDLSIAQPSVDDQHSYMKSSFGSSYGSTSLEPPKRDQEKSFSESEANREEETSAIISELFHGFLTIGTLGSEPSINEPETPTFATTLENLSEPKTEVTQNDLKLISYELEKFLEAETKEEGVRASSARNSHASTITLNGKQMEESEDEEYWTTTVVCPLKEYLFGSSIELPDTRIEAKKEKTSLQELFDRTKMTTENCKETSESVDIKSEHKHTSAMQFMKKIIKKLHASSKSSAPCTGGDVTDPVSTRKTFGEASDSVSTKKKPHKILRMFHGRIHPESSTAAREFVEAEKYKDKNNYSAHGGCSENMMLMGRDNRRFPQGAMIKEGTEHGKKYMNLPQYRLSGSNFRRKGEHWIKTDADYLVLEL*

>Marcona_LAZY2_1
MKLLQWVHHKFRHSSIEPLKDLSIAQPSVDDQHSYMKSSFGSSYGSTSLEPPKRDQEKSFSESEANREEETSAIISELFHGFLTIGTLGSEPSINEPETPTFATTLENLSEPKTEVTQNDLKLISYELEKFLEAETKEEGVRASSARNSHASTITLNGKQMEESEDEEYWTTTVVCPLKEYLFGSSIELPDTRIEAKKEKTSLQELFDRTKMTTENCKETSESVDIKSEHKHTSAMQFMKKIIKKLHASSKSSAPCTGGDVTDPVSTRKTFGEASDSVSTKKKPHKILRMFHGRIHPESSTAAREFVEAEKYKDKNNYSAHGGCSENMMLMGRDNRRFPQGAMIKEGTEHGKKYMNLPQYRLSGSNFRRKGEHWIKTDADYLVLEL*

>Marcona_LAZY2_2
MKLLQWVHHKFRHSSIEPLKDLSIAQPSVDDQHSYMKSSFGSSYGSTSLEPPKRDQEKSFSESEANREEETSAIISELFHGFLTIGTLGSEPSINEPETPTFATTLENLSEPKTEVTQNDLKLISYELEKFLEAETKEEGVRASSARNSHASTITLNGKQMEESEDEEYWTTTVVCPLKEYLFGSSIELPDTRIEAKKEKTSLQELFDRTKMTTENCKETSESVDIKSEHKHTSAMQFMKKIIKKLHASSKSSAPCTGGDVTDPVSTRKTFGEASDSVSTKKKPHKILRMFHGRIHPESSTAAREFVEAEKYKDKNNYSAHGGCSENMMLMGRDNRRFPQGAMIKEGTEHGKKYMNLPQYRLSGSNFRRKGEHWIKTDADYLVLEL*

>Achaak_LAZY2_1
MKLLQWVHHKFRHSSIEPLKDLSIAQPSVDDQHSYMKSSFGSSYGSTSLEPPKRDQEKSFSESEANREEETSAIISELFHGFLTIGTLGSEPSINEPETPTFATTLENLSEPKTEVTQNDLKLISYELEKFLEAETKEEGVRASSARNSHASTITLNGKQMEESEDEEYWTTTVVCPLKEYLFGSSIELPDTRIEAKKEKTSLQELFDRTKMTTENCKETSESVDIKSEHKHTSAMQFMKKIIKKLHASSKSSAPCTGGDVTDPVSTRKTFGEASDSVSTKKKPHKILRMFHRRIHPESSTAAREFVEAEKYKDKNNYSAHGGCSENMMLMGRDNRRFPQGAMIKEGTEHGKKYMNLPQYRLSGSNFRRKGEHWIKTDADYLVLEL*

>Achaak_LAZY2_2
KLLQWVHHKFRHSSIEPLKDLSIAQPSVDDQHSYMKSSFGSSYGSTSLEPPKRDQEKSFSESEANREEETSAIISELFHGFLTIGTLGSEPSINEPETPTFATTLENLSEPKTEVTQNDLKLISYELEKFLEAETKEEGVRASSARNSHASTITLNGKQMVESEDEEYWTTTVVCPLKEYLFGSSIELPDTRIEAKKEKTSLQELFDRTKMTTENCKETSESVDIKSEHKHTSAMQFMKKIIKKLHASSKSSAPCTGGDVTDPVSTRKTFGEASDSVSTKKKPHKILRMFHGRIHPESSTAAREFVEAEKYKDKNNYSAHGGCSENMMLMGRDNRRFPQGAMIKEGTEHGKKYMNLPQYRLSGSNFRRKGEHWIKTDADYLVLEL*

>Prunus_webbii_LAZY2_1
MKLLQWVHHKFRHSSIEPLKDLSIAQPSVDDQHSYMKSSFGSSYGSTSLEPPKRDQEKSFSESEANREEETSAIISELFHGFLTIGTLGSEPSINEPETPTFATTLENLSEPKTEVTQNDLKLISYELEKFLEAETKEEGVRASSARNSHASTITLNGKQMEESEDEEYWTTTVVCPLKEYLFGSSIELPDTRIEAKKEKTSLQELFDRTKMTTENCKETSESVDIKSEHKHTSAMQFMKKIIKKLHASSKSSAPCTGGDVTDPVSTRKTFGEASDSVSTKKKPHKILRMFHRRIHPESSTAAREFVEAEKYKDKNNYSAHGGCSENMMLMGRDNRRFPQGAMIKEGTEHGKKYMNLPQYRLSGSNFRRKGEHWIKTDADYLVLEL*

>Prunus_webbii_LAZY2_2KLLQWVHHKFRHSSIEPLKDLSIAQPSVDDQHSYMKSSFGSSYGSTSLEPPKRDQEKSFSESEANREEETSAIISELFHGFLTIGTLGSEPSINEPETPTFATTLENLSEPKTEVTQNDLKLISYELEKFLEAETKEEGVRASSARNSHASTITLNGKQMVESEDEEYWTTTVVCPLKEYLFGSSIELPDTRIEAKKEKTSLQELFDRTKMTTENCKETSESVDIKSEHKHTSAMQFMKKIIKKLHASSKSSAPCTGGDVTDPVSTRKTFGEASDSVSTKKKPHKILRMFHGRIHPESSTAAREFVEAEKYKDKNNYSAHGGCSENMMLMGRDNRRFPQGAMIKEGTEHGKKYMNLPQYRLSGSNFRRKGEHWIKTDADYLVLEL*

>Isabelona_LAZY2_1MKLLQWVHHKFRHSSIEPLKDLSIAQPSVDDQHSYMKSSFGSSYGSTSLEPPKRNQEKSFSESEANREEETSAIISELFHGFLTIGTLGSEPSINEPETPTFATTLENLSEPKTEVTQNDLKLISYELEKFLEAETKEEGVRASSARNSHASTITLNGKQMEESEDEEYWTTTVVCPLKEYLFGSSIELPDTRIEAKKEKTSLQELFDRTKMTTENCKETSESVDIKSEHKHTSAMQFMKKIIKKLHASSKSSAPCTGGDVTDPVSTRKTFGEASDSVSTKKKPHKILRMFHRRIHPESSTAAREFVEAEKYKDKNNYSAHGGCSENMMLMGRDNRRFPQGAMIKEGTEHGKKYMNLPQYRLSGSNFRRKGEHWIKTDADYLVLEL*

>Isabelona_LAZY2_2
MKLLQWVHHKFRHSSIEPLKDLSIAQPSVDDLHSYMKSSFGSSYGSTSLEPPKRNQEKSFSESEANREEETSAIISELFHGFLTIGTLGSEPSINEPETPTFATTLENLSEPKTEVTQNDLKLISYELEKFLEAETKEEGVRASSARNSHASTITLNGKQMEESEDEEYWTTTVVRPLKEYLFGSSIELPDTRIEAKKEKTSLQELFDRTKMTTENCKETSESVDIKSEHKHTSAMQFMKKIIKKLHASSKSSAPCTGGDVTDPVSTRKTFGEASDSVSTKKKPHKILRMFHGRIHPESSTAAREFVEAEKYKDKNNYSAHGRCSENMMLMGRDNRRFPQGAMIKEGTEHGKKYMNLPQYRLSGSNFRRKGEHWIKTDADYLVLEL*

>AI_LAZY2_1
MKLLQWVHHKFRHSSIEPLKDLSIAQPSVDDQHSSMKSSFGSSYGSTSLEPPKRNQEKSFSESEANREEETSAIISELFHGFLTIGTLGSEPSINEPETPTFATTLENLSEPKTEVTQNDLKLISYELEKFLEAETKEEGVRASSARNSHASTITLNGKQMEESEDEEYWTTTVVCPLKEYLFGSSIELPDTRIEAKKEKTSLQELFDRTKMTTENCKETSESVDIKSEHKHTSAMQFMKKIIKKLHASSKSSAPCTGGDVTDPVSTRKTFGEASDSVSTKKKPHKILRMFHRRIHPESSTAAREFVEAEKYKDKNNYSAHGGCSENMMLMGRDNRRFPQGAMIKEGTEHGKKYMNLPQYRLSGSNFRRKGEHWIKTDADYLVLEL*

>AI_LAZY2_2
MKLLQWVHHKFRHSSIEPLKDLSIAQPSVDDQHSYMKSSFGSSYGSTSLEPPKRDQEKSFSESEANREEETSAIISELFHGFLTIGTLGSEPSINEPETPTFATTLENLSEPKTEVTQNDLKLISYELEKFLEAETKEEGVRASSARNSHASTITLNGKQMEESEDEEYWTTTVVCPLKEYLFGSSIELPDTRIEAKKEKTSLQELFDRTKMTTENCKETSESVDIKSEHKHTSAMQFMKKIIKKLHASSKSSAPCTGGDVTDPVSTRKTFGEASDSVSTKKKPHKILRMFHGRIHPESSTAAREFVEAEKYKDKNNYSAHGGCSENMMLMGRDNRRFPQGAMIKEGTEHGKKYMNLPQYRLSGSNFRRKGEHWIKTDADYLVLEL*

>Chellaston_LAZY2_1
MKLLQWVHHKFRHSSIEPLKDLSIAQPSVDDQHSSMKSSFGSSYGSTSLEPPKRNQEKSFSESEANREEETSAIISELFHGFLTIGTLGSEPSINEPETPTFATTLENLSEPKTEVTQNDLKLISYELEKFLEAETKEEGVRASSARNSHASTITLNGKQMEESEDEEYWTTTVVCPLKEYLFGSSIELPDTRIEAKKEKTSLQELFDRTKMTTENCKETSESVDIKSEHKHTSAMQFMKKIIKKLHASSKSSAPCTGGDVTDPVSTRKTFGEASDSVSTKKKPHKILRMFHRRIHPESSTAAREFVEAEKYKDKNNYSAHGGCSENMMLMGRDNRRFPQGAMIKEGTEHGKKYMNLPQYRLSGSNFRRKGEHWIKTDADYLVLEL*

>Chellaston_LAZY2_2
MKLLQWVHHKFRHSSIEPLKDLSIAQPSVDDQHSYMKSSFGSSYGSTSLEPPKRDQEKSFSESEANREEETSAIISELFHGFLTIGTLGSEPSINEPETPTFATTLENLSEPKTEVTQNDLKLISYELEKFLEAETKEEGVRASSARNSHASTITLNGKQMEESEDEEYWTTTVVCPLKEYLFGSSIELPDTRIEAKKEKTSLQELFDRTKMTTENCKETSESVDIKSEHKHTSAMQFMKKIIKKLHASSKSSAPCTGGDVTDPVSTRKTFGEASDSVSTKKKPHKILRMFHGRIHPESSTAAREFVEAEKYKDKNNYSAHGGCSENMMLMGRDNRRFPQGAMIKEGTEHGKKYMNLPQYRLSGSNFRRKGEHWIKTDADYLVLEL*

>Mckinlays_LAZY2_1
MKLLQWVHHKFRHSSIEPLKDLSIAQPSVDDQHSSMKSSFGSSYGSTSLEPPKRNQEKSFSESEANREEETSAIISELFHGFLTIGTLGSEPSINEPETPTFATTLENLSEPKTEVTQNDLKLISYELEKFLEAETKEEGVRASSARNSHASTITLNGKQMEESEDEEYWTTTVVCPLKEYLFGSSIELPDTRIEAKKEKTSLQELFDRTKMTTENCKETSESVDIKSEHKHTSAMQFMKKIIKKLHASSKSSAPCTGGDVTDPVSTRKTFGEASDSVSTKKKPHKILRMFHRRIHPESSTAAREFVEAEKYKDKNNYSAHGGCSENMMLMGRDNRRFPQGAMIKEGTEHGKKYMNLPQYRLSGSNFRRKGEHWIKTDADYLVLEL*

>Mckinlays_LAZY2_2
MKLLQWVHHKFRHSSIEPLKDLSIAQPSVDDQHSYMKSSFGSSYGSTSLEPPKRDQEKSFSESEANREEETSAIISELFHGFLTIGTLGSEPSINEPETPTFATTLENLSEPKTEVTQNDLKLISYELEKFLEAETKEEGVRASSARNSHASTITLNGKQMEESEDEEYWTTTVVCPLKEYLFGSSIELPDTRIEAKKEKTSLQELFDRTKMTTENCKETSESVDIKSEHKHTSAMQFMKKIIKKLHASSKSSAPCTGGDVTDPVSTRKTFGEASDSVSTKKKPHKILRMFHGRIHPESSTAAREFVEAEKYKDKNNYSAHGGCSENMMLMGRDNRRFPQGAMIKEGTEHGKKYMNLPQYRLSGSNFRRKGEHWIKTDADYLVLEL*

>Prunus_fenzliana_LAZY2_1
MKLLQWVHHKFRHSSIEPLKDLSIAQPSVDDQHSSMKSSFGSSYGSTSLEPPKRNQEKSFSESEANREEETSAIISELFHGFLTIGTLGSEPSINEPETPTFATTLENLSEPKTEVTQNDLKLISYELEKFLEAETKEEGVRASSARNSHASTITLNGKQMEESEDEEYWTTTVVCPLKEYLFGSSIELPDTRIEAKKEKTSLQELFDRTKMTTENCKETSESVDIKSEHKHTSAMQFMKKIIKKLHASSKSSAPCTGGDVTDPVSTRKTFGEASDSVSTKKKPHKILRMFHRRIHPESSTAAREFVEAEKYKDKNNYSAHGGCSENMMLMGRDNRRFPQGAMIKEGTEHGKKYMNLPQYRLSGSNFRRKGEHWIKTDADYLVLEL*

>Prunus_fenzliana_LAZY2_2
MKLLQWVHHKFRHSSIEPLKDLSIAQPSVDDQHSYMKSSFGSSYGSTSLEPPKRDQEKSFSESEANREEETSAIISELFHGFLTIGTLGSEPSINEPETPTFATTLENLSEPKTEVTQNDLKLISYELEKFLEAETKEEGVRASSARNSHASTITLNGKQMEESEDEEYWTTTVVCPLKEYLFGSSIELPDTRIEAKKEKTSLQELFDRTKMTTENCKETSESVDIKSEHKHTSAMQFMKKIIKKLHASSKSSAPCTGGDVTDPVSTRKTFGEASDSVSTKKKPHKILRMFHGRIHPESSTAAREFVEAEKYKDKNNYSAHGGCSENMMLMGRDNRRFPQGAMIKEGTEHGKKYMNLPQYRLSGSNFRRKGEHWIKTDADYLVLEL*

>Gabais_LAZY2_1
MKLLQWVHHKFRHSSIEPLKDLSIAQPSVDDQHSSMKSSFGSSYGSTSLEPPKRNQEKSFSESEANREEETSAIISELFHGFLTIGTLGSEPSINEPETPTFATTLENLSEPKTEVTQNDLKLISYELEKFLEAETKEEGVRASSARNSHASTITLNGKQMEESEDEEYWTTTVVCPLKEYLFGSSIELPDTRIEAKKEKTSLQELFDRTKMTTENCKETSESVDIKSEHKHTSAMQFMKKIIKKLHASSKSSAPCTGGDVTDPVSTRKTFGEASDSVSTKKKPHKILRMFHRRIHPESSTAAREFVEAEKYKDKNNYSAHGGCSENMMLMGRDNRRFPQGAMIKEGTEHGKKYMNLPQYRLSGSNFRRKGEHWIKTDADYLVLEL*

>Gabais_LAZY2_2
MKLLQWVHHKFRHSSIEPLKDLSIAQPSVDDQHSYMKSSFGSSYGSTSLESPKRDQEKSFSESEANREEETSAIISELFHGFLTIGTLGSEPSINEPETPTFATTLENLSEPKTEVTQNDLKLISYELEKFLEEETKEEGVRASSARNSHASTITLNGKQMEESEDEEYWTTTVVCPLKEYLFGSSIELPDTRIEAKKEKTSLQELFDRTKMTTENCKETSESVDIKSEHKHTSAMQFMKKIIKKLHASSKSSAPCTGGDVTDPVSTRKTFGEASDSVSTKKKPHKILRMFHGRIHPESSTAAREFVEAEKYKDKNNYSAHGGCSENMMLMGRDNRRFPQGAMIKEGTEHGKKYMNLPQYRLSGSNFRRKGEHWIKTDADYLVLEL*

>Keanes_LAZY2_1
MKLLQWVHHKFRHSSIEPLKDLSIAQPSVDDQHSSMKSSFGSSYGSTSLEPPKRNQEKSFSESEANREEETSAIISELFHGFLTIGTLGSEPSINEPETPTFATTLENLSEPKTEVTQNDLKLISYELEKFLEAETKEEGVRASSARNSHASTITLNGKQMEESEDEEYWTTTVVCPLKEYLFGSSIELPDTRIEAKKEKTSLQELFDRTKMTTENCKETSESVDIKSEHKHTSAMQFMKKIIKKLHASSKSSAPCTGGDVTDPVSTRKTFGEASDSVSTKKKPHKILRMFHRRIHPESSTAAREFVEAEKYKDKNNYSAHGGCSENMMLMGRDNRRFPQGAMIKEGTEHGKKYMNLPQYRLSGSNFRRKGEHWIKTDADYLVLEL*

>Keanes_LAZY2_2
MKLLQWVHHKFRHSSIEPLKDLSIAQPSVDDQHSYMKSSFGSSYGSTSLEPPKRDQEKSFSESEANREEETSAIISELFHGFLTIGTLGSEPSINEPETPTFATTLENLSEPKTEVTQNDLKLISYELEKFLEEETKEEGVRASSARNSHASTITLNGKQMEESEDEEYWTTTVVCPLKEYLFGSSIELPDTRIEAKKEKTSLQELFDRTKMTTENCKETSESVDIKSEHKHTSAMQFMKKIIKKLHASSKSSTPCTGGDVTDPVSTRKTFGEASDSVSTKKKPHKILRMFHGRIHPESSTAAREFVEAEKYRDKNNYSAHGGCSENMMLMGRDNRRFPQGAMIKEGTEHGKKYMNLPQYRLSGSNFRRKGEHWIKTDADYLVLEL*

>Bartre_LAZY2_1
MKLLQWVHHKFRHSSIEPLKDLSIAQPSVDDQHSSMKSSFGSSYGSTSLEPPKRNQEKSFSESEANREEETSAIISELFHGFLTIGTLGSEPSINEPETPTFATTLENLSEPKTEVTQNDLKLISYELEKFLEAETKEEGVRASSARNSHASTITLNGKQMEESEDEEYWTTTVVCPLKEYLFGSSIELPDTRIEAKKEKTSLQELFDRTKMTTENCKETSESVDIKSEHKHTSAMQFMKKIIKKLHASSKSSAPCTGGDVTDPVSTRKTFGEASDSVSTKKKPHKILRMFHRRIHPESSTAAREFVEAEKYKDKNNYSAHGGCSENMMLMGRDNRRFPQGAMIKEGTEHGKKYMNLPQYRLSGSNFRRKGEHWIKTDADYLVLEL*

>Bartre_LAZY2_2
MKLLQWVHHKFRHSSIEPLKDLSIAQPSVDDQHSYMKSSFGSSYGSTSLEPPKRDQEKSFSESEANREEETSAIISELFHGFLTIGTLGSEPSINEPETPTFATTLENLSEPKTEVTQNDLKLISYELEKFLEEETKEEGVRASSARNSHASTITLNGKQMEESEDEEYWTTTVVCPLKEYLFGSSIELPDTRIEAKKEKTSLQELFDRTKMTTENCKETSESVDIKSEHKHTSAMQFMKKIIKKLHASSKSSTPCTGGDVTDPVSTRKTFGEASDSVSTKKKPHKILRMFHGRIHPESSTAAREFVEAEKYRDKNNYSAHGGCSENMMLMGRDNRRFPQGAMIKEGTEHGKKYMNLPQYRLSGSNFRRKGEHWIKTDADYLVLEL*

>Strouts_LAZY2_1
MKLLQWVHHKFRHSSIEPLKDLSIAQPSVDDQHSSMKSSFGSSYGSTSLEPPKRNQEKSFSESEANREEETSAIISELFHGFLTIGTLGSEPSINEPETPTFATTLENLSEPKTEVTQNDLKLISYELEKFLEAETKEEGVRASSARNSHASTITLNGKQMEESEDEEYWTTTVVCPLKEYLFGSSIELPDTRIEAKKEKTSLQELFDRTKMTTENCKETSESVDIKSEHKHTSAMQFMKKIIKKLHASSKSSAPCTGGDVTDPVSTRKTFGEASDSVSTKKKPHKILRMFHRRIHPESSTAAREFVEAEKYKDKNNYSAHGGCSENMMLMGRDNRRFPQGAMIKEGTEHGKKYMNLPQYRLSGSNFRRKGEHWIKTDADYLVLEL*

>Strouts_LAZY2_2
KLLQWVHHKFRHSSIEPLKDLSIAQPSVDDQHSYMKSSFGSSYGSTSLEPPKRDQEKSFSESEANREEETSAIISELFHGFLTIGTLGSEPSINEPETPTFATTLENLSEPKTEVTQNDLKLISYELEKFLEEETKEEGVRASSARNSHASTITLNGKQMVESEDEEYWTTTVVCPLKEYLFGSSIELPDTRIEAKKEKTSLQELFDRTKMTTENCKETSESVDIKSEHKHTSAMQFMKKIIKKLHASSKSSTPCTGGDVTDPVSTRKTFGEASDSVSTKKKPHKILRMFHRRIHPESSTAAREFVEAEKYRDKNNYSAHGGCSENMMLMGRDNRRFPQGAMIKEGTEHGKKYMNLPQYRLSGSNFRRKGEHWIKTDADYLVLEL*

>Falsa_Barese_LAZY2_1
MKLLQWVHHKFRHSSIEPLKDLSIAQPSVDDQHSSMKSSFGSSYGSTSLEPPKRNQEKSFSESEANREEETSAIISELFHGFLTIGTLGSEPSINEPETPTFATTLENLSEPKTEVTQNDLKLISYELEKFLEAETKEEGVRASSARNSHASTITLNGKQMEESEDEEYWTTTVVCPLKEYLFGSSIELPDTRIEAKKEKTSLQELFDRTKMTTENCKETSESVDIKSEHKHTSAMQFMKKIIKKLHASSKSSAPCTGGDVTDPVSTRKTFGEASDSVSTKKKPHKILRMFHRRIHPESSTAAREFVEAEKYKDKNNYSAHGGCSENMMLMGRDNRRFPQGAMIKEGTEHGKKYMNLPQYRLSGSNFRRKGEHWIKTDADYLVLEL*

>FalsaBarese_LAZY2_2
KLLQWVHHKFRHSSIEPLKDLSIAQPSVDDQHSYMKSSFGSSYGSTSLEPPKRDQEKSFSESEANREEETSAIISELFHGFLTIGTLGSEPSINEPETPTFATTLENLSEPKTEVTQNDLKLISYELEKFLEAETKEEGVRASSARNSHASTITLNGKQMVESEDEEYWTTTVVCPLKEYLFGSSIELPDTRIEAKKEKTSLQELFDRTKMTTENCKETSESVDIKSEHKHTSAMQFMKKIIKKLHASSKSSAPCTGGDVTDPVSTRKTFGEASDSVSTKKKPHKILRMFHRRIHPESSTAAREFVEAEKYKDKNNYSAHGGCSENMMLMGRDNRRFPQGAMIKEGTEHGKKYMNLPQYRLSGSNFRRKGEHWIKTDADYLVLEL*

>Pointeu_dAureille_LAZY2_1
MKLLQWVHHKFRHSSIEPLKDLSIAQPSVDDQHSSMKSSFGSSYGSTSLEPPKRNQEKSFSESEANREEETSAIISELFHGFLTIGTLGSEPSINEPETPTFATTLENLSEPKTEVTQNDLKLISYELEKFLEAETKEEGVRASSARNSHASTITLNGKQMEESEDEEYWTTTVVCPLKEYLFGSSIELPDTRIEAKKEKTSLQELFDRTKMTTENCKETSESVDIKSEHKHTSAMQFMKKIIKKLHASSKSSAPCTGGDVTDPVSTRKTFGEASDSVSTKKKPHKILRMFHRRIHPESSTAAREFVEAEKYKDKNNYSAHGGCSENMMLMGRDNRRFPQGAMIKEGTEHGKKYMNLPQYRLSGSNFRRKGEHWIKTDADYLVLEL*

>Pointeu_dAureille_LAZY2_2
KLLQWVHHKFRHSSIEPLKDLSIAQPSVDDQHSYMKSSFGSSYGSTSLEPPKRDQEKSFSESEANREEETSAIISELFHGFLTIGTLGSEPSINEPETPTFATTLENLSEPKTEVTQNDLKLISYELEKFLEAETKEEGVRASSARNSHASTITLNGKQMVESEDEEYWTTTVVCPLKEYLFGSSIELPDTRIEAKKEKTSLQELFDRTKMTTENCKETSESVDIKSEHKHTSAMQFMKKIIKKLHASSKSSAPCTGGDVTDPVSTRKTFGEASDSVSTKKKPHKILRMFHRRIHPESSTAAREFVEAEKYKDKNNYSAHGGCSENMMLMGRDNRRFPQGAMIKEGTEHGKKYMNLPQYRLSGSNFRRKGEHWIKTDADYLVLEL*

>Guara_LAZY2_1
MKLLQWVHHKFRHSSIEPLKDLSIAQPSVDDQHSSMKSSFGSSYGSTSLEPPKRNQEKSFSESEANREEETSAIISELFHGFLTIGTLGSEPSINEPETPTFATTLENLSEPKTEVTQNDLKLISYELEKFLEAETKEEGVRASSARNSHASTITLNGKQMEESEDEEYWTTTVVCPLKEYLFGSSIELPDTRIEAKKEKTSLQELFDRTKMTTENCKETSESVDIKSEHKHTSAMQFMKKIIKKLHASSKSSAPCTGGDVTDPVSTRKTFGEASDSVSTKKKPHKILRMFHRRIHPESSTAAREFVEAEKYKDKNNYSAHGGCSENMMLMGRDNRRFPQGAMIKEGTEHGKKYMNLPQYRLSGSNFRRKGEHWIKTDADYLVLEL*

>Guara_LAZY2_2
KLLQWVHHKFRHSSIEPLKDLSIAQPSVDDQHSYMKSSFGSSYGSTSLEPPKRDQEKSFSESEANREEETSAIISELFHGFLTIGTLGSEPSINEPETPTFATTLENLSEPKTEVTQNDLKLISYELEKFLEEETKEEGVRASSARNSHASTITLNGKQMVESEDEEYWTTTVVCPLKEYLFGSSIELPDTRIEAKKEKTSLQELFDRTKMTTENCKETSESVDIKSEHKHTSAMQFMKKIIKKLHASSKSSAPCTGGDVTDPVSTRKTFGEASDSVSTKKKPHKILRMFHRRIHPESSTAAREFVEAEKYKDKNNYSAHGGCSENMMLMGRDNRRFPQGAMIKEGTEHGKKYMNLPQYRLSGSNFRRKGEHWIKTDADYLVLEL*

>Vialfas_LAZY2_1
MKLLQWVHHKFRHSSIEPLKDLSIAQPSVDDQHSSMKSSFGSSYGSTSLEPPKRNQEKSFSESEANREEETSAIISELFHGFLTIGTLGSEPSINEPETPTFATTLENLSEPKTEVTQNDLKLISYELEKFLEAETKEEGVRASSARNSHASTITLNGKQMEESEDEEYWTTTVVCPLKEYLFGSSIELPDTRIEAKKEKTSLQELFDRTKMTTENCKETSESVDIKSEHKHTSAMQFMKKIIKKLHASSKSSAPCTGGDVTDPVSTRKTFGEASDSVSTKKKPHKILRMFHRRIHPESSTAAREFVEAEKYKDKNNYSAHGGCSENMMLMGRDNRRFPQGAMIKEGTEHGKKYMNLPQYRLSGSNFRRKGEHWIKTDADYLVLEL*

>Vialfas_LAZY2_2
KLLQWVHHKFRHSSIEPLKDLSIAQPSVDDQHSYMKSSFGSSYGSTSLEPPKRDQEKSFSESEANREEETSAIISELFHGFLTIGTLGSEPSINEPETPTFATTLENLSEPKTEVTQNDLKLISYELEKFLEEETKEEGVRASSARNSHASTITLNGKQMVESEDEEYWTTTVVCPLKEYLFGSSIELPDTRIEAKKEKTSLQELFDRTKMTTENCKETSESVDIKSEHKHTSAMQFMKKIIKKLHASSKSSAPCTGGDVTDPVSTRKTFGEASDSVSTKKKPHKILRMFHRRIHPESSTAAREFVEAEKYKDKNNYSAHGGCSENMMLMGRDNRRFPQGAMIKEGTEHGKKYMNLPQYRLSGSNFRRKGEHWIKTDADYLVLEL*

>Ardechois_LAZY2_1
MKLLQWVHHKFRHSSIEPLKDLSIAQPSVDDQHSSMKSSFGSSYGSTSLEPPKRNQEKSFSESEANREEETSAIISELFHGFLTIGTLGSEPSINEPETPTFATTLENLSEPKTEVTQNDLKLISYELEKFLEAETKEEGVRASSARNSHASTITLNGKQMEESEDEEYWTTTVVCPLKEYLFGSSIELPDTRIEAKKEKTSLQELFDRTKMTTENCKETSESVDIKSEHKHTSAMQFMKKIIKKLHASSKSSAPCTGGDVTDPVSTRKTFGEASDSVSTKKKPHKILRMFHRRIHPESSTAAREFVEAEKYKDKNNYSAHGGCSENMMLMGRDNRRFPQGAMIKEGTEHGKKYMNLPQYRLSGSNFRRKGEHWIKTDADYLVLEL*

>Ardechois_LAZY2_2
MKLLQWVHHKFRHSSIEPLKDLSIAQPSVDDQHSSMKSSFGSSYGSTSLEPPKRNQEKSFSESEANREEETSAIISELFHGFLTIGTLGSEPSINEPETPTFATTLENLSEPKTEVTQNDLKLISYELEKFLEEETKEEGVRASSARNSHASTITLNGKQMEESEDEEYWTTTVVCPLKEYLFGSSIELPDTRIEAKKEKTSLQELFDRTKMTTENCKETSESVDIKSEHKHTSAMQFMKKIIKKLHASSKSSTPCTGGDVTDPVSTRKTFGEASDSVSTKKKPHKILRMFHRRIHPESSTAAREFVEAEKYRDKNNYSAHGGCSENMMLMGRDNRRFPQGAMIKEGTEHGKKYMNLPQYRLSGSNFRRKGEHWIKTDADYLVLEL*

>Atocha_LAZY2_1
MKLLQWVHHKFRHSSIEPLKDLSIAQPSVDDQHSSMKSSFGSSYGSTSLEPPKRNQEKSFSESEANREEETSAIISELFHGFLTIGTLGSEPSINEPETPTFATTLENLSEPKTEVTQNDLKLISYELEKFLEEETKEEGVRASSARNSHASTITLNGKQMEESEDEEYWTTTVVCPLKEYLFGSSIELPDTRIEAKKEKTSLQELFDRTKMTTENCKETSESVDIKSEHKHTSAMQFMKKIIKKLHASSKSSAPCTGGDVTDPVSTRKTFGEASDSVSTKKKPHKILRMFHRRIHPESSTAAREFVEAEKYKDKNNYSAHGGCSENMMLMGRDNRRFPQGAMIKEGTEHGKKYMNLPQYRLSGSNFRRKGEHWIKTDADYLVLEL*

>Atocha_LAZY2_2
MKLLQWVHHKFRHSSIEPLKDLSIAQPSVDDQHSSMKSSFGSSYGSTSLESPKRNQEKSFSESEANREEETSAIISELFHGFLTIGTLGSEPSINEPETPTFATTLENLSEPKTEVTQNDLKLISYELEKFLEEETKEEGVRASSARNSHASTITLNGKQMEESEDEEYWTTTVVCPLKEYLFGSSIELPDTRIEAKKEKTSLQELFDRTKMTTENCKETSESVDIKSEHKHTSAMQFMKKIIKKLHASSKSSTPCTGGDVTDPVSTRKTFGEASDSVSTKKKPHKILRMFHRRIHPESSTAAREFVEAEKYRDKNNYSAHGGCSENMMLMGRDNRRFPQGAMIKEGTEHGKKYMNLPQYRLSGSNFRRKGEHWIKTDADYLVLEL*

>UA05_LAZY2_1
MKLLQWVHHKFRHSSIEPLKDLSIAQPSVDDQHSSMKSSFGSSYGSTSLEPPKRNQEKSFSESEANREEETSAIISELFHGFLTIGTLGSEPSINEPETPTFATTLENLSEPKTEVTQNDLKLISYELEKFLEEETKEEGVRASSARNSHASTITLNGKQMEESEDEEYWTTTVVCPLKEYLFGSSIELPDTRIEAKKEKTSLQELFDRTKMTTENCKETSESVDIKSEHKHTSAMQFMKKIIKKLHASSKSSAPCTGGDVTDPVSTRKTFGEASDSVSTKKKPHKILRMFHRRIHPESSTAAREFVEAEKYKDKNNYSAHGGCSENMMLMGRDNRRFPQGAMIKEGTEHGKKYMNLPQYRLSGSNFRRKGEHWIKTDADYLVLEL*

>UA05_LAZY2_2
MKLLQWVHHKFRHSSIEPLKDLSIAQPSVDDQHSSMKSSFGSSYGSTSLEPPKRNQEKSFSESEANREEETSAIISELFHGFLTIGTLGSEPSINEPETPTFATTLENLSEPKTEVTQNDLKLISYELEKFLEEETKEEGVRASSARNSHASTITLNGKQMEESEDEEYWTTTVVCPLKEYLFGSSIELPDTRIEAKKEKTSLQELFDRTKMTTENCKETSESVDIKSEHKHTSAMQFMKKIIKKLHASSKSSTPCTGGDVTDPVSTRKTFGEASDSVSTKKKPHKILRMFHRRIHPESSTAAREFVEAEKYRDKNNYSAHGGCSENMMLMGRDNRRFPQGAMIKEGTEHGKKYMNLPQYRLSGSNFRRKGEHWIKTDADYLVLEL*

>Princesse_LAZY2_1
MKLLQWVHHKFRHSSIEPLKDLSIAQPSVDDQHSSMKSSFGSSYGSTSLEPPKRNQEKSFSESEANREEETSAIISELFHGFLTIGTLGSEPSINEPETPTFATTLENLSEPKTEVTQNDLKLISYELEKFLEAETKEEGVRASSARNSHASTITLNGKQMEESEDEEYWTTTVVCPLKEYLFGSSIELPDTRIEAKKEKTSLQELFDRTKMTTENCKETSESVDIKSEHKHTSAMQFMKKIIKKLHASSKSSTPCTGGDVTDPVSTRKTFGEASDSVSTKKKPHKILRMFHRRIHPESSTAAREFVEAEKYKDKNNYSAHGGCSENMMLMGRDNRRFPQGAMIKEGTEHGKKYMNLPQYRLSGSNFRRKGEHWIKTDADYLVLEL*

>Princesse_LAZY2_2MKLLQWVHHKFRHSSIEPLKDLSIAQPSVDDQHSSMKSSFGSSYGSTSLEPPKRNQEKSFSESEANREEETSAIISELFHGFLTIGTLGSEPSINEPETPTFATTLENLSEPKTEVTQNDLKLISYELEKFLEEETKEEGVRASSARNSHASTITLNGKQMEESEDEEYWTTTVVCPLKEYLFGSSIELPDTRIEAKKEKTSLQELFDRTKMTTENCKETSESVDIKSEHKHTSAMQFMKKIIKKLHASSKSSTPCTGGDVTDPVSTRKTFGEASDSVSTKKKPHKILRMFHRRIHPESSTAAREFVEAEKYRDKNNYSAHGGCSENMMLMGRDNRRFPQGAMIKEGTEHGKKYMNLPQYRLSGSNFRRKGEHWIKTDADYLVLEL*

>Garfi_LAZY2_1
MKLLQWVHHKFRHSSIEPLKDLSIAQPSVDDQHSSMKSSFGSSYGSTSLESPKRNQEKSFSESEANREEETSAIISELFHGFLTIGTLGSEPSINEPETPTFATTLENLSEPKTEVTQNDLKLISYELEKFLEEETKEEGVRASSARNSHASTITLNGKQMEESEDEEYWTTTVVCPLKEYLFGSSIELPDTRIEAKKEKTSLQELFDRTKMTTENCKETSESVDIKSEHKHTSAMQFMKKIIKKLHASSKSSAPCTGGDVTDPVSTRKTFGEASDSVSTKKKPHKILRMFHRRIHPESSTAAREFVEAEKYKDKNNYSAHGGCSENMMLMGRDNRRFPQGAMIKEGTEHGKKYMNLPQYRLSGSNFRRKGEHWIKTDADYLVLEL*

>Garfi_LAZY2_2
MKLLQWVHHKFRHSSIEPLKDLSIAQPSVDDQHSSMKSSFGSSYGSTSLESPKRNQEKSFSESEANREEETSAIISELFHGFLTIGTLGSEPSINEPETPTFATTLENLSEPKTEVTQNDLKLISYELEKFLEEETKEEGVRASSARNSHASTITLNGKQMEESEDEEYWTTTVVCPLKEYLFGSSIELPDTRIEAKKEKTSLQELFDRTKMTTENCKETSESVDIKSEHKHTSAMQFMKKIIKKLHASSKSSAPCTGGDVTDPVSTRKTFGEASDSVSTKKKPHKILRMFHRRIHPESSTAAREFVEAEKYKDKNNYSAHGGCSENMMLMGRDNRRFPQGAMIKEGTEHGKKYMNLPQYRLSGSNFRRKGEHWIKTDADYLVLEL*

>Vivot_LAZY2_1
MKLLQWVHHKFRHSSIEPLKDLSIAQPSVDDQHSSMKSSFGSSYGSTSLESPKRNQEKSFSESEANREEETSAIISELFHGFLTIGTLGSEPSINEPETPTFATTLENLSEPKTEVTQNDLKLISYELEKFLEEETKEEGVRASSARNSHASTITLNGKQMEESEDEEYWTTTVVCPLKEYLFGSSIELPDTRIEAKKEKTSLQELFDRTKMTTENCKETSESVDIKSEHKHTSAMQFMKKIIKKLHASSKSSAPCTGGDVTDPVSTRKTFGEASDSVSTKKKPHKILRMFHRRIHPESSTAAREFVEAEKYKDKNNYSAHGGCSENMMLMGRDNRRFPQGAMIKEGTEHGKKYMNLPQYRLSGSNFRRKGEHWIKTDADYLVLEL*

>Vivot_LAZY2_2
MKLLQWVHHKFRHSSIEPLKDLSIAQPSVDDQHSSMKSSFGSSYGSTSLESPKRNQEKSFSESEANREEETSAIISELFHGFLTIGTLGSEPSINEPETPTFATTLENLSEPKTEVTQNDLKLISYELEKFLEEETKEEGVRASSARNSHASTITLNGKQMEESEDEEYWTTTVVCPLKEYLFGSSIELPDTRIEAKKEKTSLQELFDRTKMTTENCKETSESVDIKSEHKHTSAMQFMKKIIKKLHASSKSSAPCTGGDVTDPVSTRKTFGEASDSVSTKKKPHKILRMFHRRIHPESSTAAREFVEAEKYKDKNNYSAHGGCSENMMLMGRDNRRFPQGAMIKEGTEHGKKYMNLPQYRLSGSNFRRKGEHWIKTDADYLVLEL*

>A_la_Dame_LAZY2_1
MKLLQWVHHKFRHSSIEPLKDLSIAQPSVDDQHSSMKSSFGSSYGSTSLEPPKRNQEKSFSESEANREEETSAIISELFHGFLTIGTLGSEPSINEPETPTFATTLENLSEPKTEVTQNDLKLISYELEKFLEAETKEEGVRASSARNSHASTITLNGKQMEESEDEEYWTTTVVCPLKEYLFGSSIELPDTRIEAKKEKTSLQELFDRTKMTTENCKETSESVDIKSEHKHTSAMQFMKKIIKKLHASSKSSAPCTGGDVTDPVSTRKTFGEASDSVSTKKKPHKILRMFHRRIHPESSTAAREFVEAEKYKDKNNYSAHGGCSENMMLMGRDNRRFPQGAMIKEGTEHGKKYMNLPQYRLSGSNFRRKGEHWIKTDADYLVLEL*

>A_la_Dame_LAZY2_2MKLLQWVHHKFRHSSIEPLKDLSIAQPSVDDQHSSMKSSFGSSYGSTSLESPKRNQEKSFSESEANREEETSAIISELFHGFLTIGTLGSEPSINEPETPTFATTLENLSEPKTEVTQNDLKLISYELEKFLEEETKEEGVRASSARNSHASTITLNGKQMEESEDEEYWTTTVVCPLKEYLFGSSIELPDTRIEAKKEKTSLQELFDRTKMTTENCKETSESVDIKSEHKHTSAMQFMKKIIKKLHASSKSSAPCTGGDVTDPVSTRKTFGEASDSVSTKKKPHKILRMFHRRIHPESSTAAREFVEAEKYKDKNNYSAHGGCSENMMLMGRDNRRFPQGAMIKEGTEHGKKYMNLPQYRLSGSNFRRKGEHWIKTDADYLVLEL*

>Belle_dAurons_LAZY2_1
MKLLQWVHHKFRHSSIEPLKDLSIAQPSVDDQHSSMKSSFGSSYGSTSLEPPKRNQEKSFSESEANREEETSAIISELFHGFLTIGTLGSEPSINEPETPTFATTLENLSEPKTEVTQNDLKLISYELEKFLEAETKEEGVRASSARNSHASTITLNGKQMEESEDEEYWTTTVVCPLKEYLFGSSIELPDTRIEAKKEKTSLQELFDRTKMTTENCKETSESVDIKSEHKHTSAMQFMKKIIKKLHASSKSSAPCTGGDVTDPVSTRKTFGEASDSVSTKKKPHKILRMFHRRIHPESSTAAREFVEAEKYKDKNNYSAHGGCSENMMLMGRDNRRFPQGAMIKEGTEHGKKYMNLPQYRLSGSNFRRKGEHWIKTDADYLVLEL*

>Belle_dAurons_LAZY2_2MKLLQWVHHKFRHSSIEPLKDLSIAQPSVDDQHSSMKSSFGSSYGSTSLESPKRNQEKSFSESEANREEETSAIISELFHGFLTIGTLGSEPSINEPETPTFATTLENLSEPKTEVTQNDLKLISYELEKFLEEETKEEGVRASSARNSHASTITLNGKQMEESEDEEYWTTTVVCPLKEYLFGSSIELPDTRIEAKKEKTSLQELFDRTKMTTENCKETSESVDIKSEHKHTSAMQFMKKIIKKLHASSKSSAPCTGGDVTDPVSTRKTFGEASDSVSTKKKPHKILRMFHRRIHPESSTAAREFVEAEKYKDKNNYSAHGGCSENMMLMGRDNRRFPQGAMIKEGTEHGKKYMNLPQYRLSGSNFRRKGEHWIKTDADYLVLEL*

>Doree_LAZY2_1
MKLLQWVHHKFRHSSIEPLKDLSIAQPSVDDQHSSMKSSFGSSYGSTSLEPPKRNQEKSFSESEANREEETSAIISELFHGFLTIGTLGSEPSINEPETPTFATTLENLSEPKTEVTQNDLKLISYELEKFLEAETKEEGVRASSARNSHASTITLNGKQMEESEDEEYWTTTVVCPLKEYLFGSSIELPDTRIEAKKEKTSLQELFDRTKMTTENCKETSESVDIKSEHKHTSAMQFMKKIIKKLHASSKSSAPCTGGDVTDPVSTRKTFGEASDSVSTKKKPHKILRMFHRRIHPESSTAAREFVEAEKYKDKNNYSAHGGCSENMMLMGRDNRRFPQGAMIKEGTEHGKKYMNLPQYRLSGSNFRRKGEHWIKTDADYLVLEL*

>Doree_LAZY2_2
MKLLQWVHHKFRHSSIEPLKDLSIAQPSVDDQHSSMKSSFGSSYGSTSLESPKRNQEKSFSESEANREEETSAIISELFHGFLTIGTLGSEPSINEPETPTFATTLENLSEPKTEVTQNDLKLISYELEKFLEEETKEEGVRASSARNSHASTITLNGKQMEESEDEEYWTTTVVCPLKEYLFGSSIELPDTRIEAKKEKTSLQELFDRTKMTTENCKETSESVDIKSEHKHTSAMQFMKKIIKKLHASSKSSAPCTGGDVTDPVSTRKTFGEASDSVSTKKKPHKILRMFHRRIHPESSTAAREFVEAEKYKDKNNYSAHGGCSENMMLMGRDNRRFPQGAMIKEGTEHGKKYMNLPQYRLSGSNFRRKGEHWIKTDADYLVLEL*

>Genco_LAZY2_1
MKLLQWVHHKFRHSSIEPLKDLSIAQPSVDDQHSSMKSSFGSSYGSTSLEPPKRNQEKSFSESEANREEETSAIISELFHGFLTIGTLGSEPSINEPETPTFATTLENLSEPKTEVTQNDLKLISYELEKFLEAETKEEGVRASSARNSHASTITLNGKQMEESEDEEYWTTTVVCPLKEYLFGSSIELPDTRIEAKKEKTSLQELFDRTKMTTENCKETSESVDIKSEHKHTSAMQFMKKIIKKLHASSKSSAPCTGGDVTDPVSTRKTFGEASDSVSTKKKPHKILRMFHRRIHPESSTAAREFVEAEKYKDKNNYSAHGGCSENMMLMGRDNRRFPQGAMIKEGTEHGKKYMNLPQYRLSGSNFRRKGEHWIKTDADYLVLEL*

>Genco_LAZY2_2
MKLLQWVHHKFRHSSIEPLKDLSIAQPSVDDQHSSMKSSFGSSYGSTSLESPKRNQEKSFSESEANREEETSAIISELFHGFLTIGTLGSEPSINEPETPTFATTLENLSEPKTEVTQNDLKLISYELEKFLEEETKEEGVRASSARNSHASTITLNGKQMEESEDEEYWTTTVVCPLKEYLFGSSIELPDTRIEAKKEKTSLQELFDRTKMTTENCKETSESVDIKSEHKHTSAMQFMKKIIKKLHASSKSSAPCTGGDVTDPVSTRKTFGEASDSVSTKKKPHKILRMFHRRIHPESSTAAREFVEAEKYKDKNNYSAHGGCSENMMLMGRDNRRFPQGAMIKEGTEHGKKYMNLPQYRLSGSNFRRKGEHWIKTDADYLVLEL*

>Lauranne_LAZY2_1
MKLLQWVHHKFRHSSIEPLKDLSIAQPSVDDQHSSMKSSFGSSYGSTSLEPPKRNQEKSFSESEANREEETSAIISELFHGFLTIGTLGSEPSINEPETPTFATTLENLSEPKTEVTQNDLKLISYELEKFLEAETKEEGVRASSARNSHASTITLNGKQMEESEDEEYWTTTVVCPLKEYLFGSSIELPDTRIEAKKEKTSLQELFDRTKMTTENCKETSESVDIKSEHKHTSAMQFMKKIIKKLHASSKSSAPCTGGDVTDPVSTRKTFGEASDSVSTKKKPHKILRMFHRRIHPESSTAAREFVEAEKYKDKNNYSAHGGCSENMMLMGRDNRRFPQGAMIKEGTEHGKKYMNLPQYRLSGSNFRRKGEHWIKTDADYLVLEL*

>Lauranne_LAZY2_2
MKLLQWVHHKFRHSSIEPLKDLSIAQPSVDDQHSSMKSSFGSSYGSTSLEPPKRNQEKSFSESEANREEETSAIISELFHGFLTIGTLGSEPSINEPETPTFATTLENLSEPKTEVTQNDLKLISYELEKFLEEETKEEGVRASSARNSHASTITLNGKQMEESEDEEYWTTTVVCPLKEYLFGSSIELPDTRIEAKKEKTSLQELFDRTKMTTENCKETSESVDIKSEHKHTSAMQFMKKIIKKLHASSKSSAPCTGGDVTDPVSTRKTFGEASDSVSTKKKPHKILRMFHRRIHPESSTAAREFVEAEKYKDKNNYSAHGGCSENMMLMGRDNRRFPQGAMIKEGTEHGKKYMNLPQYRLSGSNFRRKGEHWIKTDADYLVLEL*

>Cristomorto_LAZY2_1
MKLLQWVHHKFRHSSIEPLKDLSIAQPSVDDQHSSMKSSFGSSYGSTSLEPPKRNQEKSFSESEANREEETSAIISELFHGFLTIGTLGSEPSINEPETPTFATTLENLSEPKTEVTQNDLKLISYELEKFLEAETKEEGVRASSARNSHASTITLNGKQMEESEDEEYWTTTVVCPLKEYLFGSSIELPDTRIEAKKEKTSLQELFDRTKMTTENCKETSESVDIKSEHKHTSAMQFMKKIIKKLHASSKSSAPCTGGDVTDPVSTRKTFGEASDSVSTKKKPHKILRMFHRRIHPESSTAAREFVEAEKYKDKNNYSAHGGCSENMMLMGRDNRRFPQGAMIKEGTEHGKKYMNLPQYRLSGSNFRRKGEHWIKTDADYLVLEL*

>Cristomorto_LAZY2_2
MKLLQWVHHKFRHSSIEPLKDLSIAQPSVDDQHSSMKSSFGSSYGSTSLEPPKRNQEKSFSESEANREEETSAIISELFHGFLTIGTLGSEPSINEPETPTFATTLENLSEPKTEVTQNDLKLISYELEKFLEAETKEEGVRASSARNSHASTITLNGKQMEESEDEEYWTTTVVCPLKEYLFGSSIELPDTRIEAKKEKTSLQELFDRTKMTTENCKETSESVDIKSEHKHTSAMQFMKKIIKKLHASSKSSAPCTGGDVTDPVSTRKTFGEASDSVSTKKKPHKILRMFHRRIHPESSTAAREFVEAEKYKDKNNYSAHGGCSENMMLMGRDNRRFPQGAMIKEGTEHGKKYMNLPQYRLSGSNFRRKGEHWIKTDADYLVLEL*

>Ferragnes_LAZY2_1
MKLLQWVHHKFRHSSIEPLKDLSIAQPSVDDQHSSMKSSFGSSYGSTSLEPPKRNQEKSFSESEANREEETSAIISELFHGFLTIGTLGSEPSINEPETPTFATTLENLSEPKTEVTQNDLKLISYELEKFLEAETKEEGVRASSARNSHASTITLNGKQMEESEDEEYWTTTVVCPLKEYLFGSSIELPDTRIEAKKEKTSLQELFDRTKMTTENCKETSESVDIKSEHKHTSAMQFMKKIIKKLHASSKSSAPCTGGDVTDPVSTRKTFGEASDSVSTKKKPHKILRMFHRRIHPESSTAAREFVEAEKYKDKNNYSAHGGCSENMMLMGRDNRRFPQGAMIKEGTEHGKKYMNLPQYRLSGSNFRRKGEHWIKTDADYLVLEL*

>Ferragnes_LAZY2_2
MKLLQWVHHKFRHSSIEPLKDLSIAQPSVDDQHSSMKSSFGSSYGSTSLEPPKRNQEKSFSESEANREEETSAIISELFHGFLTIGTLGSEPSINEPETPTFATTLENLSEPKTEVTQNDLKLISYELEKFLEAETKEEGVRASSARNSHASTITLNGKQMEESEDEEYWTTTVVCPLKEYLFGSSIELPDTRIEAKKEKTSLQELFDRTKMTTENCKETSESVDIKSEHKHTSAMQFMKKIIKKLHASSKSSAPCTGGDVTDPVSTRKTFGEASDSVSTKKKPHKILRMFHRRIHPESSTAAREFVEAEKYKDKNNYSAHGGCSENMMLMGRDNRRFPQGAMIKEGTEHGKKYMNLPQYRLSGSNFRRKGEHWIKTDADYLVLEL*

>Ferrastar_LAZY2_1
MKLLQWVHHKFRHSSIEPLKDLSIAQPSVDDQHSSMKSSFGSSYGSTSLEPPKRNQEKSFSESEANREEETSAIISELFHGFLTIGTLGSEPSINEPETPTFATTLENLSEPKTEVTQNDLKLISYELEKFLEAETKEEGVRASSARNSHASTITLNGKQMEESEDEEYWTTTVVCPLKEYLFGSSIELPDTRIEAKKEKTSLQELFDRTKMTTENCKETSESVDIKSEHKHTSAMQFMKKIIKKLHASSKSSAPCTGGDVTDPVSTRKTFGEASDSVSTKKKPHKILRMFHRRIHPESSTAAREFVEAEKYKDKNNYSAHGGCSENMMLMGRDNRRFPQGAMIKEGTEHGKKYMNLPQYRLSGSNFRRKGEHWIKTDADYLVLEL*

>Ferrastar_LAZY2_2
MKLLQWVHHKFRHSSIEPLKDLSIAQPSVDDQHSSMKSSFGSSYGSTSLEPPKRNQEKSFSESEANREEETSAIISELFHGFLTIGTLGSEPSINEPETPTFATTLENLSEPKTEVTQNDLKLISYELEKFLEAETKEEGVRASSARNSHASTITLNGKQMEESEDEEYWTTTVVCPLKEYLFGSSIELPDTRIEAKKEKTSLQELFDRTKMTTENCKETSESVDIKSEHKHTSAMQFMKKIIKKLHASSKSSAPCTGGDVTDPVSTRKTFGEASDSVSTKKKPHKILRMFHRRIHPESSTAAREFVEAEKYKDKNNYSAHGGCSENMMLMGRDNRRFPQGAMIKEGTEHGKKYMNLPQYRLSGSNFRRKGEHWIKTDADYLVLEL*

>Marinada_LAZY2_1
MKLLQWVHHKFRHSSIEPLKDLSIAQPSVDDQHSSMKSSFGSSYGSTSLEPPKRNQEKSFSESEANREEETSAIISELFHGFLTIGTLGSEPSINEPETPTFATTLENLSEPKTEVTQNDLKLISYELEKFLEAETKEEGVRASSARNSHASTITLNGKQMEESEDEEYWTTTVVCPLKEYLFGSSIELPDTRIEAKKEKTSLQELFDRTKMTTENCKETSESVDIKSEHKHTSAMQFMKKIIKKLHASSKSSAPCTGGDVTDPVSTRKTFGEASDSVSTKKKPHKILRMFHRRIHPESSTAAREFVEAEKYKDKNNYSAHGGCSENMMLMGRDNRRFPQGAMIKEGTEHGKKYMNLPQYRLSGSNFRRKGEHWIKTDADYLVLEL*

>Marinada_LAZY2_2
MKLLQWVHHKFRHSSIEPLKDLSIAQPSVDDQHSSMKSSFGSSYGSTSLEPPKRNQEKSFSESEANREEETSAIISELFHGFLTIGTLGSEPSINEPETPTFATTLENLSEPKTEVTQNDLKLISYELEKFLEAETKEEGVRASSARNSHASTITLNGKQMEESEDEEYWTTTVVCPLKEYLFGSSIELPDTRIEAKKEKTSLQELFDRTKMTTENCKETSESVDIKSEHKHTSAMQFMKKIIKKLHASSKSSAPCTGGDVTDPVSTRKTFGEASDSVSTKKKPHKILRMFHRRIHPESSTAAREFVEAEKYKDKNNYSAHGGCSENMMLMGRDNRRFPQGAMIKEGTEHGKKYMNLPQYRLSGSNFRRKGEHWIKTDADYLVLEL*

>R23T45_LAZY2_1
MKLLQWVHHKFRHSSIEPLKDLSIAQPSVDDQHSSMKSSFGSSYGSTSLEPPKRNQEKSFSESEANREEETSAIISELFHGFLTIGTLGSEPSINEPETPTFATTLENLSEPKTEVTQNDLKLISYELEKFLEAETKEEGVRASSARNSHASTITLNGKQMEESEDEEYWTTTVVCPLKEYLFGSSIELPDTRIEAKKEKTSLQELFDRTKMTTENCKETSESVDIKSEHKHTSAMQFMKKIIKKLHASSKSSAPCTGGDVTDPVSTRKTFGEASDSVSTKKKPHKILRMFHRRIHPESSTAAREFVEAEKYKDKNNYSAHGGCSENMMLMGRDNRRFPQGAMIKEGTEHGKKYMNLPQYRLSGSNFRRKGEHWIKTDADYLVLEL*

>R23T45_LAZY2_2MKLLQWVHHKFRHSSIEPLKDLSIAQPSVDDQHSSMKSSFGSSYGSTSLEPPKRNQEKSFSESEANREEETSAIISELFHGFLTIGTLGSEPSINEPETPTFATTLENLSEPKTEVTQNDLKLISYELEKFLEAETKEEGVRASSARNSHASTITLNGKQMEESEDEEYWTTTVVCPLKEYLFGSSIELPDTRIEAKKEKTSLQELFDRTKMTTENCKETSESVDIKSEHKHTSAMQFMKKIIKKLHASSKSSAPCTGGDVTDPVSTRKTFGEASDSVSTKKKPHKILRMFHRRIHPESSTAAREFVEAEKYKDKNNYSAHGGCSENMMLMGRDNRRFPQGAMIKEGTEHGKKYMNLPQYRLSGSNFRRKGEHWIKTDADYLVLEL*

>UA03_LAZY2_1
MKLLQWVHHKFRHSSIEPLKDLSIAQPSVDDQHSSMKSSFGSSYGSTSLEPPKRNQEKSFSESEANREEETSAIISELFHGFLTIGTLGSEPSINEPETPTFATTLENLSEPKTEVTQNDLKLISYELEKFLEAETKEEGVRASSARNSHASTITLNGKQMEESEDEEYWTTTVVCPLKEYLFGSSIELPDTRIEAKKEKTSLQELFDRTKMTTENCKETSESVDIKSEHKHTSAMQFMKKIIKKLHASSKSSAPCTGGDVTDPVSTRKTFGEASDSVSTKKKPHKILRMFHRRIHPESSTAAREFVEAEKYKDKNNYSAHGGCSENMMLMGRDNRRFPQGAMIKEGTEHGKKYMNLPQYRLSGSNFRRKGEHWIKTDADYLVLEL*

>UA03_LAZY2_2
MKLLQWVHHKFRHSSIEPLKDLSIAQPSVDDQHSSMKSSFGSSYGSTSLEPPKRNQEKSFSESEANREEETSAIISELFHGFLTIGTLGSEPSINEPETPTFATTLENLSEPKTEVTQNDLKLISYELEKFLEAETKEEGVRASSARNSHASTITLNGKQMEESEDEEYWTTTVVCPLKEYLFGSSIELPDTRIEAKKEKTSLQELFDRTKMTTENCKETSESVDIKSEHKHTSAMQFMKKIIKKLHASSKSSAPCTGGDVTDPVSTRKTFGEASDSVSTKKKPHKILRMFHRRIHPESSTAAREFVEAEKYKDKNNYSAHGGCSENMMLMGRDNRRFPQGAMIKEGTEHGKKYMNLPQYRLSGSNFRRKGEHWIKTDADYLVLEL*

>Vairo_LAZY2_1
MKLLQWVHHKFRHSSIEPLKDLSIAQPSVDDQHSSMKSSFGSSYGSTSLEPPKRNQEKSFSESEANREEETSAIISELFHGFLTIGTLGSEPSINEPETPTFATTLENLSEPKTEVTQNDLKLISYELEKFLEAETKEEGVRASSARNSHASTITLNGKQMEESEDEEYWTTTVVCPLKEYLFGSSIELPDTRIEAKKEKTSLQELFDRTKMTTENCKETSESVDIKSEHKHTSAMQFMKKIIKKLHASSKSSAPCTGGDVTDPVSTRKTFGEASDSVSTKKKPHKILRMFHRRIHPESSTAAREFVEAEKYKDKNNYSAHGGCSENMMLMGRDNRRFPQGAMIKEGTEHGKKYMNLPQYRLSGSNFRRKGEHWIKTDADYLVLEL*

>Vairo_LAZY2_2
MKLLQWVHHKFRHSSIEPLKDLSIAQPSVDDQHSSMKSSFGSSYGSTSLEPPKRNQEKSFSESEANREEETSAIISELFHGFLTIGTLGSEPSINEPETPTFATTLENLSEPKTEVTQNDLKLISYELEKFLEAETKEEGVRASSARNSHASTITLNGKQMEESEDEEYWTTTVVCPLKEYLFGSSIELPDTRIEAKKEKTSLQELFDRTKMTTENCKETSESVDIKSEHKHTSAMQFMKKIIKKLHASSKSSAPCTGGDVTDPVSTRKTFGEASDSVSTKKKPHKILRMFHRRIHPESSTAAREFVEAEKYKDKNNYSAHGGCSENMMLMGRDNRRFPQGAMIKEGTEHGKKYMNLPQYRLSGSNFRRKGEHWIKTDADYLVLEL*

>Retsou_LAZY2_2
MKLLQWVHHKFRHSSIEPLKDLSIAQPSVDDQHSSMKSSFGSSYGSTSLEPPKRNQEKSFSESEANREEETSAIISELFHGFLTIGTLGSEPSINEPETPTFATTLENLSEPKTEVTQNDLKVISYELEKFLEEETKEEGVRASSARNSHASTITLNGKQMEESEDEEYWTTTVVCPLKEYLFGSSIELPDTRIEAKKEKTSLQELFDRTKMTTENCKETSESVDIKSEHKHTSAMQFMKKIIKKLHASSKSSAPCTGGDVTDPVSTRKTFGEASDSVSTKKKPHKILRMFHRRIHPESSTAAREFVEAEKYKDKNNYSAHGGCSENMMLMGRDNRRFPQGAMIKEGTEHGKKYMNLPQYRLSGSNFRRKGEHWIKTDADYLVLEL*

>Retsou_LAZY2_1
MKLLQWVHHKFRHSSIEPLKDLSIAQPSVDDQHSSMKSSFGSSYGSTSLEPPKRNQEKSFSESEANREEETSAIISELFHGFLTIGTLGSEPSINEPETPTFATTLENLSEPKTEVTQNDLKLISYELEKFLEAETKEEGVRASSARNSHASTITLNGKQMEESEDEEYWTTTVVCPLKEYLFGSSIELPDTRIEAKKEKTSLQELFDRTKMTTENCKETSESVEIKSEHKHTSAMQFMKKIIKKLHASSKSSAPCTGGDVTDPVSTRKTFGEASDSVSTKKKPHKILRMFHRRIHPESSTAAREFVEAEKYKDKNNYSAHGGCSENMMLMGRDNRRFPQGAMIKEGTEHGKKYMNLPQYRLSGSNFRRKGEHWIKTDADYLVLEL*

>Primorski_LAZY2_1
MKLLQWVHHKFRHSSIEPLKDLSIAQPSVDDQHSSMKSSFGSSYGSTSLEPPKRNQEKSFSESEANREEETSAIISELFHGFLTIGTLGSEPSINEPETPTFATTLENLSEPKTEVTQNDLKLISYELEKFLEAETKEEGVRASSARNSHASTITLNGKQMEESEDEEYWTTTVVCPLKEYLFGSSIELPDTRIEAKKEKTSLQELFDRTKMTTENCKETSESVEIKSEHKHTSAMQFMKKIIKKLHASSKSSAPCTGGDVTDPVSTRKTFGEASDSVSTKKKPHKILRMFHRRIHPESSTAAREFVEAEKYKDKNNYSAHGGCSENMMLMGRDNRRFPQGAMIKEGTEHGKKYMNLPQYRLSGSNFRRKGEHWIKTDADYLVLEL*

>Primorski_LAZY2_2
MKLLQWVHHKFRHSSIEPLKDLSIAQPSVDDQHSSMKSSFGSSYGSTSLEPPKRNQEKSFSESEANREEETSAIISELFHGFLTIGTLGSEPSINEPETPTFATTLENLSEPKTEVTQNDLKVISYELEKFLEEETKEEGVRASSARNSHASTITLNGKQMEESEDEEYWTTTVVCPLKEYLFGSSIELPDTRIEAKKEKTSLQELFDRTKMTTENCKETSESVDIKSEHKHTSAMQFMKKIIKKLHASSKSSAPCTGGDVTDPVSTRKTFGEASDSVSTKKKPHKILRMFHRRIHPESSTAAREFVEAEKYKDKNNYSAHGGCSENMMLMGRDNRRFPQGAMIKEGTEHGKKYMNLPQYRLSGSNFRRKGEHWIKTDADYLVLEL*

>Ripon_LAZY2_1
MKLLQWVHHKFRHSSIEPLKDLSIAQPSVDDQHSSMKSSFGSSYGSTSLEPPKRNQEKSFSESEANREEGTSAIISELFHGFLTIGTLGSEPSINEPETPTFATTLENLSEPKTEVTQNDLKLISYELEKFLEAETKEEGVRASSARNSHASTITLNGKQMEESEDEEYWTTTVVCPLKEYLFGSSIELPDTRIEAKKEKTSLQELFDRTKMTTENCKETSESVEIKSEHKHTSAMQFMKKIIKKLHASSKSSAPCTGGDVTDPVSTRKTFGEASDSVSTKKKPHKILRMFHRRIHPESSTAAREFVEAEKYKDKNNYSAHGGCSENMMLMGRDNRRFPQGAMIKEGTEHGKKYMNLPQYRLSGSNFRRKGEHWIKTDADYLVLEL*

>Ripon_LAZY2_2
MKLLQWVHHKFRHSSIEPLKDLSIAQPSVDDQHSSMKSSFGSSYGSTSLEPPKRNQEKSFSESEANREEETSAIISELFHGFLTIGTLGSEPSINEPETPTFATTLENLSEPKTEVTQNDLKLISYELEKFLEAETKEEGVRASSARNSHASTITLNGKQMEESEDEEYWTTTVVCPLKEYLFGSSIELPDTRIEAKKEKTSLQELFDRTKMTTENCKETSESVDIKSEHKHTSAMQFMKKIIKKLHASSKSSAPCTGGDVTDPVSTRKTFGEASDSVSTKKKPHKILRMFHRRIHPESSTAAREFVEAEKYKDKNNYSAHGGCSENMMLMGRDNRRFPQGAMIKEGTEHGKKYMNLPQYRLSGSNFRRKGEHWIKTDADYLVLEL*

>Texas_TAC1_1
MKIFNWVHKRLHQRVVKDGFAGNAKKSELETNDKDTQAFLKQVGLVNVDGLDGWRDGILTIGTFGFDPLKPSTHQNEYVVLESEEDDQESHGFSHSGNDDDDDDDDDDEHYDHSVEDEELNPLMFTTFEHSFEDIGSNFDAIVEKPADVILTVDGVPLTPFEGSSEISTKPDQSANDQSKNKKGQRITLADLFQADVPDVSQLKLDSGKVEPEMEKKMNARTRSGLAFAKKLIPRVKDDSSPIKNMQRLMRRMLKRKIHPAELEVKIHKSDGQKQPSAVELISNVENDAYESVSLLPIQGAPCVH*

>Texas_TAC1_2
MKIFNWVHKRLHQRVVKDGFAGNAKKSELETNDKDTQAFLKQVGLVNVDGLDGWRDGILTIGTFGFDPLKPSTHQNEYVVLESEEDDQESHGFSHSGNDDDDDDDDDDEHYDHSVEDEELNPLMFTTFEHSFEDIGSNFDAIVEKPADVILTVDGVPLTPFEGSSEISTKPDQSANDQSKNKKGQRITLADLFQADVPDVSQLKLDSGKVEPEMEKKMNARTRSGLAFAKKLIPRVKDDSSPIKNMQRLMRRMLKRKIHPAELEVKIHKSDGQKQPSAVELISNVENDAYESVSLLPIQGAPCVH*

>Gabais_TAC1_1
MKIFNWVHKRLHQRVVKDGFAGNAKKSELETNDKDTQAFLKQVGLVNVDGLDGWRDGILTIGTFGFDPLKPSTHQNEYVVLESEEDDQESHGFSHSGNDDDDDDDDDDEHYDHSVEDEELNPLMFTTFEHSFEDIGSNFDAIVEKPADVILTVDGVPLTPFEGSSEISTKPDQSANDQSKNKKGQRITLADLFQADVPDVSQLKLDSGKVEPEMEKKMNARTRSGLAFAKKLIPRVKDDSSPIKNMQRLMRRMLKRKIHPAELEVKIHKSDGQKQPSAVELISNVENDAYESVSLLPIQGAPCVH*

>Gabais_TAC1_2
MKIFNWVHKRLHQRVVKDGFAGNVKKSELETNDKDTQAFLKQVGLVNVDGLDGWRDGILTIGTFGFDPLKPSTHQNEYVVLESEEDDQESHGFSHSGNDDDDDDDDDDEHYDHSVEDEELNPLMFTTFEHSFEDIGSNFDAIVEKPADVILTVDGVPLTPFEGSSEISTKPDQSANDQSKNKKGQRITLADLFQADVPDVSQLKLDSGKVEPEMEKKMNARTRSGLAFAKKLIPRVKDDSSPIKNMQRLMRRMLKRKIHPAELEVKIHKSDGQKQPSAAELISNVENDAYESVSLLPIQGAPCVH*

>Achaak_TAC1_1
MKIFNWVHKRLHQRVVKDGFAGNVKKSELETNDKDTQAFLKQVGLVNVDGLDGWRDGILTIGTFGFDPLKPSTHQNEYVVLESEEDDQESHGFSHSGNDDDDDDDDDDEHYDHSVEDEELNPLMFTTFEHSFEDIGSNFDAIVEKPADVILTVDGVPLTPFEGSSEISTKPDQSANDQSKNKKGQRITLADLFQADVPDVSQLKLDSGKVEPEMEKKMNARTRSGLAFAKKLIPRVKDDSSPIKNMQRLMRRMLKRKIHPAELEVKIHKSDGQKQPSAVELISNVENDAYESVSLLPIQGAPCVH*

>Achaak_TAC1_2
MKIFNWVHKRLHQRVVKDGFAGNVKKSELETNDKDTQAFLKQVGLVNVDGLDGWRDGILTIGTFGFDPLKPSTHQNEYVVLESEEDDQESHGFSHSGNDDDDDDDDDDDEHYDHSVEDEELNPLMFTTFEHSFEDIGSNFDAIVEKPADVILTVDGVPLTPFEGSSEISTKPDQSANDQSKNKKGQRITLADLFQADVPDVSQLKLDSGKVEPEMEKKMNARTRSGLAFAKKLIPRVKDDSSPIKNMQRLMRRMLKRKIHPAELEVKIHKSDGQKQPSAVELISNVENDAYESVSLLPIQGAPCVH*

>Pointeu_dAureille_TAC1_1
MKIFNWVHKRLHQRVVKDGFAGNVKKSELETNDKDTQAFLKQVGLVNVDGLDGWRDGILTIGTFGFDPLKPSTHQNEYVVLESEEDDQESHGFSHSGNDDDDDDDDDDEHYDHSVEDEELNPLMFTTFEHSFEDIGSNFDAIVEKPADVILTVDGVPLTPFEGSSEISTKPDQSANDQSKNKKGQRITLADLFQADVPDVSQLKLDSGKVEPEMEKKMNARTRSGLAFAKKLIPRVKDDSSPIKNMQRLMRRMLKRKIHPAELEVKIHKSDGQKQPSAVELISNVENDAYESVSLLPIQGAPCVH*

>Pointeu_dAureille_TAC1_2
MKIFNWVHKRLHQRVVKDGFAGNVKKSELETNDKDTQAFLKQVGLVNVDGLDGWRDGILTIGTFGFDPLKPSTHQNEYVVLESEEDDQESHGFSHSGNDDDDDDDDDDDEHYDHSVEDEELNPLMFTTFEHSFEDIGSNFDAIVEKPADVILTVDGVPLTPFEGSSEISTKPDQSANDQSKNKKGQRITLADLFQADVPDVSQLKLDSGKVEPEMEKKMNARTRSGLAFAKKLIPRVKDDSSPIKNMQRLMRRMLKRKIHPAELEVKIHKSDGQKQPSAVELISNVENDAYESVSLLPIQGAPCVH*

>A_la_Dame_TAC1_1
MKIFNWVHKRLHQRVVKDGFAGNVKKSELETNDKDTQAFLKQVGLVNVDGLDGWRDGILTIGTFGFDPLKPSTHQNEYVVLESEEDDQESHGFSHSGNDDDDDDDDDDEHYDHSVEDEELNPLMFTTFEHSFEDIGSNFDAIVEKPADVILTVDGVPLTPFEGSSEISTKPDQSANDQSKNKKGQRITLADLFQADVPDVGQLKLDSGKVEPEMEKKMNARTRSGLAFAKKLIPRVKDDSSPIKNMQRLMRRMLKRKIHPAELEVKIHKSDGQKQPSAAELISNVENDAYESVSLLPIQGAPCVH*

>A_la_Dame_TAC1_2
MKIFNWVHKRLHQRVVKDGFAGNVKKSELETNDKDTQAFLKQVGLVNVDGLDGWRDGILTIGTFGFDPLKPSTHQNEYVVLESEEDDQESHGFSHSGNDDDDDDDDDDDEHYDHSVEDEELNPLMFTTFEHSFEDIGSNFDAIVEKPADVILTVDGVPLTPFEGSSEISTKPDQSANDQSKNKKGQRITLADLFQADVPDVGQLKLDSGKVEPEMEKKMNARTRSGLAFAKKLIPRVKDDSSPIKNMQRLMRRMLKRKIHPAELEVKIHKSDGQKQPSAAELISNVENDAYESVSLLPIQGAPCVH*

>Princesse_TAC1_1
MKIFNWVHKRLHQRVVKDGFAGNVKKSELETNDKDTQAFLKQVGLVNVDGLDGWRDGILTIGTFGFDPLKPSTHQNEYVVLESEEDDQESHGFSHSGNDDDDDDDDDDEHYDHSVEDEELNPLMFTTFEHSFEDIGSNFDAIVEKPADVILTVDGVPLTPFEGSSEISTKPDQSANDQSKNKKGQRITLADLFQADVPDVGQLKLDSGKVEPEMEKKMNARTRSGLAFAKKLIPRVKDDSSPIKNMQRLMRRMLKRKIHPAELEVKIHKSDGQKQPSAAELISNVENDAYESVSLLPIQGAPCVH*

>Princesse_TAC1_2
MKIFNWVHKRLHQRVVKDGFAGNVKKSELETNDKDTQAFLKQVGLVNVDGLDGWRDGILTIGTFGFDPLKPSTHQNEYVVLESEEDDQESHGFSHSGNDDDDDDDDDDDEHYDHSVEDEELNPLMFTTFEHSFEDIGSNFDAIVEKPADVILTVDGVPLTPFEGSSEISTKPDQSANDQSKNKKGQRITLADLFQADVPDVGQLKLDSGKVEPEMEKKMNARTRSGLAFAKKLIPRVKDDSSPIKNMQRLMRRMLKRKIHPAELEVKIHKSDGQKQPSAAELISNVENDAYESVSLLPIQGAPCVH*

>Primorski_TAC1_1
MKIFNWVHKRLHQRVVKDGFAGNVKKSELETNDKDTQAFLKQVGLVNVDGLDGWRDGILTIGTFGFDPLKPSTHQNEYVVLESEEDDQESHGFSHSGNDDDDDDDDDDEHYDHSVEDEELNPLMFTTFEHSFEDIGSNFDAIVEKPADVILTVDGVPLTPFEGSSEISTKPDQSANDQSKNKKGQRITLADLFQADVPDVGQLKLDSGKVEPEMEKKMNARTRSGLAFAKKLIPRVKDDSSPIKNMQRLMRRMLKRKIHPAELEVKIHKSDGQKQPSAVELISNVENDAYESVSLLPIQGAPCVH*

>Primorski_TAC1_2
MKIFNWVHKRLHQRVVKDGFAGNVKKSELETNDKDTQAFLKQVGLVNVDGLDGWRDGILTIGTFGFDPLKPSTHQNEYVVLESEEDDQESHGFSHSGNDDDDDDDDDDDEHYDHSVEDEELNPLMFTTFEHSFEDIGSNFDAIVEKPADVILTVDGVPLTPFEGSSEISTKPDQSANDQSKNKKGQRITLADLFQADVPDVSQLKLDSGKVEPEMEKKMNARTRSGLAFAKKLIPRVKDDSSPIKNMQRLMRRMLKRKIHPAELEVKIHKSDGQKQPSAVELISNVENDAYESVSLLPIQGAPCVH*

>AI_TAC1_1
MKIFNWVHKRLHQRVVKDGFAGNVKKSELETNDKDTQAFLKQVGLVNVDGLDGWRDGILTIGTFGFDPLKPSTHQNEYVVLESEEDDQESHGFSHSGNDDDDDDDDDDEHYDHSVEDEELNPLMFTTFEHSFEDIGSNFDAIVEKPADVILTVDGVPLTPFEGSSEISTKPDQSANDQSKNKKGQRITLADLFQADVPDVGQLKLDSGKVEPEMEKKMNARTRSGLAFAKKLIPRVKDDSSPIKNMQRLMRRMLKRKIHPAELEVKIHKSDGQKQPSAVELISNVENDAYESVSLLPIQGAPCVH*

>AI_TAC1_2
MKIFNWVHKRLHQRVVKDGFAGNVKKSELETNDKDTQAFLKQVGLVNVDGLDGWRDGILTIGTFGFDPLKPSTHQNEYVVLESEEDDQESHGFSHSGNDDDDDDDDDDDEHYDHSVEDEELNPLMFTTFEHSFEDIGSNFDAIVEKPADVILTVDGVPLTPFEGSSEISTKPDQSANDQSKNKKGQRITLADLFQADVPDVSQLKLDSGKVEPEMEKKMNARTRSGLAFAKKLIPRVKDDSSPIKNMQRLMRRMLKRKIHPAELEVKIHKSDGQKQPSAVELISNVENDAYESVSLLPIQGAPCVH*

>Belle_dAurons_TAC1_1
MKIFNWVHKRLHQRVVKDGFAGNVKKSELETNDKDTQAFLKQVGLVNVDGLDGWRDGILTIGTFGFDPLKPSTHQNEYVVLESEEDDQESHGFSHSGNDDDDDDDDDDEHYDHSVEDEELNPLMFTTFEHSFEDIGSNFDAIVEKPADVILTVDGVPLTPFEGSSEISTKPDQSANDQSKNKKGQRITLADLFQADVPDVGQLKLDSGKVEPEMEKKMNARTRSGLAFAKKLIPRVKDDSSPIKNMQRLMRRMLKRKIHPAELEVKIHKSDGQKQPSAVELISNVENDAYESVSLLPIQGAPCVH*

>Belle_dAurons_TAC1_2
MKIFNWVHKRLHQRVVKDGFAGNVKKSELETNDKDTQAFLKQVGLVNVDGLDGWRDGILTIGTFGFDPLKPSTHQNEYVVLESEEDDQESHGFSHSGNDDDDDDDDDDDEHYDHSVEDEELNPLMFTTFEHSFEDIGSNFDAIVEKPADVILTVDGVPLTPFEGSSEISTKPDQSANDQSKNKKGQRITLADLFQADVPDVSQLKLDSGKVEPEMEKKMNARTRSGLAFAKKLIPRVKDDSSPIKNMQRLMRRMLKRKIHPAELEVKIHKSDGQKQPSAVELISNVENDAYESVSLLPIQGAPCVH*

>Ferragnes_TAC1_1
MKIFNWVHKRLHQRVVKDGFAGNVKKSELETNDKDTQAFLKQVGLVNVDGLDGWRDGILTIGTFGFDPLKPSTHQNEYVVLESEEDDQESHGFSHSGNDDDDDDDDDDEHYDHSVEDEELNPLMFTTFEHSFEDIGSNFDAIVEKPADVILTVDGVPLTPFEGSSEISTKPDQSANDQSKNKKGQRITLADLFQADVPDVGQLKLDSGKVEPEMEKKMNARTRSGLAFAKKLIPRVKDDSSPIKNMQRLMRRMLKRKIHPAELEVKIHKSDGQKQPSAVELISNVENDAYESVSLLPIQGAPCVH*

>Ferragnes_TAC1_2
MKIFNWVHKRLHQRVVKDGFAGNVKKSELETNDKDTQAFLKQVGLVNVDGLDGWRDGILTIGTFGFDPLKPSTHQNEYVVLESEEDDQESHGFSHSGNDDDDDDDDDDDEHYDHSVEDEELNPLMFTTFEHSFEDIGSNFDAIVEKPADVILTVDGVPLTPFEGSSEISTKPDQSANDQSKNKKGQRITLADLFQADVPDVSQLKLDSGKVEPEMEKKMNARTRSGLAFAKKLIPRVKDDSSPIKNMQRLMRRMLKRKIHPAELEVKIHKSDGQKQPSAVELISNVENDAYESVSLLPIQGAPCVH*

>Keanes_TAC1_1
MKIFNWVHKRLHQRVVKDGFAGNVKKSELETNDKDTQAFLKQVGLVNVDGLDGWRDGILTIGTFGFDPLKPSTHQNEYVVLESEEDDQESHGFSHSGNDDDDDDDDDDEHYDHSVEDEELNPLMFTTFEHSFEDIGSNFDAIVEKPADVILTVDGVPLTPFEGSSEISTKPDQSANDQSKNKKGQRITLADLFQADVPDVGQLKLDSGKVEPEMEKKMNARTRSGLAFAKKLIPRVKDDSSPIKNMQRLMRRMLKRKIHPAELEVKIHKSDGQKQPSAVELISNVENDAYESVSLLPIQGAPCVH*

>Keanes_TAC1_2
MKIFNWVHKRLHQRVVKDGFAGNVKKSELETNDKDTQAFLKQVGLVNVDGLDGWRDGILTIGTFGFDPLKPSTHQNEYVVLESEEDDQESHGFSHSGNDDDDDDDDDDDEHYDHSVEDEELNPLMFTTFEHSFEDIGSNFDAIVEKPADVILTVDGVPLTPFEGSSEISTKPDQSANDQSKNKKGQRITLADLFQADVPDVSQLKLDSGKVEPEMEKKMNARTRSGLAFAKKLIPRVKDDSSPIKNMQRLMRRMLKRKIHPAELEVKIHKSDGQKQPSAVELISNVENDAYESVSLLPIQGAPCVH*

>Retsou_TAC1_1
MKIFNWVHKRLHQRVVKDGFAGNVKKSELETNDKDTQAFLKQVGLVNVDGLDGWRDGILTIGTFGFDPLKPSTHQNEYVVLESEEDDQESHGFSHSGNDDDDDDDDDDEHYDHSVEDEELNPLMFTTFEHSFEDIGSNFDAIVEKPADVILTVDGVPLTPFEGSSEISTKPDQSANDQSKNKKGQRITLADLFQADVPDVGQLKLDSGKVEPEMEKKMNARTRSGLAFAKKLIPRVKDDSSPIKNMQRLMRRMLKRKIHPAELEVKIHKSDGQKQPSAVELISNVENDAYESVSLLPIQGAPCVH*

>Retsou_TAC1_2
MKIFNWVHKRLHQRVVKDGFAGNVKKSELETNDKDTQAFLKQVGLVNVDGLDGWRDGILTIGTFGFDPLKPSTHQNEYVVLESEEDDQESHGFSHSGNDDDDDDDDDDDEHYDHSVEDEELNPLMFTTFEHSFEDIGSNFDAIVEKPADVILTVDGVPLTPFEGSSEISTKPDQSANDQSKNKKGQRITLADLFQADVPDVSQLKLDSGKVEPEMEKKMNARTRSGLAFAKKLIPRVKDDSSPIKNMQRLMRRMLKRKIHPAELEVKIHKSDGQKQPSAVELISNVENDAYESVSLLPIQGAPCVH*

>Vivot_TAC1_1
MKIFNWVHKRLHQRVVKDGFAGNVKKSELETNDKDTQAFLKQVGLVNVDGLDGWRDGILTIGTFGFDPLKPSTHQNEYVVLESEEDDQESHGFSHSGNDDDDDDDDDDEHYDHSVEDEELNPLMFTTFEHSFEDIGSNFDAIVEKPADVILTVDGVPLTPFEGSSEISTKPDQSANDQSKNKKGQRITLADLFQADVPDVGQLKLDSGKVEPEMEKKMNARTRSGLAFAKKLIPRVKDDSSPIKNMQRLMRRMLKRKIHPAELEVKIHKSDGQKQPSAVELISNVENDAYESVSLLPIQGAPCVH*

>Vivot_TAC1_2
MKIFNWVHKRLHQRVVKDGFAGNVKKSELETNDKDTQAFLKQVGLVNVDGLDGWRDGILTIGTFGFDPLKPSTHQNEYVVLESEEDDQESHGFSHSGNDDDDDDDDDDDEHYDHSVEDEELNPLMFTTFEHSFEDIGSNFDAIVEKPADVILTVDGVPLTPFEGSSEISTKPDQSANDQSKNKKGQRITLADLFQADVPDVSQLKLDSGKVEPEMEKKMNARTRSGLAFAKKLIPRVKDDSSPIKNMQRLMRRMLKRKIHPAELEVKIHKSDGQKQPSAVELISNVENDAYESVSLLPIQGAPCVH*

>Chellaston_TAC1_1
MKIFNWVHKRLHQRVVKDGFAGNVKKSELETNDKDTQAFLKQVGLVNVDGLDGWRDGILTIGTFGFDPLKPSTHQNEYVVLESEEDDQESHGFSHSGNDDDDDDDDDDEHYDHSVEDEELNPLMFTTFEHSFEDIGSNFDAIVEKPADVILTVDGVPLTPFEGSSEISTKPDQSANDQSKNKKGQRITLADLFQADVPDVSQLKLDSGKVEPEMEKKMNARTRSGLAFAKKLIPRVKDDSSPIKNMQRLMRRMLKRKIHPAELEVKIHKSDGQKQPSAAELISNVENDAYESVSLLPIQGAPCVH*

>Chellaston_TAC1_2
MKIFNWVHKRLHQRVVKDGFAGNVKKSELETNDKDTQAFLKQVGLVNVDGLDGWRDGILTIGTFGFDPLKPSTHQNEYVVLESEEDDQESHGFSHSGNDDDDDDDDDDDEHYDHSVEDEELNPLMFTTFEHSFEDIGSNFDAIVEKPADVILTVDGVPLTPFEGSSEISTKPDQSANDQSKNKKGQRITLADLFQADVPDVGQLKLDSGKVEPEMEKKMNARTRSGLAFAKKLIPRVKDDSSPIKNMQRLMRRMLKRKIHPAELEVKIHKSDGQKQPSAVELISNVENDAYESVSLLPIQGAPCVH*

>Desmayo_Largueta_TAC1_1
MKIFNWVHKRLHQRVVKDGFAGNVKKSELETNDKDTQAFLKQVGLVNVDGLDGWRDGILTIGTFGFDPLKPSTHQNEYVVLESEEDDQESHGFSHSGNDDDDDDDDDDEHYDHSVEDEELNPLMFTTFEHSFEDIGSNFDAIVEKPADVILTVDGVPLTPFEGSSEISTKPDQSANDQSKNKKGQRITLADLFQADVPDVSQLKLDSGKVEPEMEKKMNARTRSGLAFAKKLIPRVKDDSSPIKNMQRLMRRMLKRKIHPAELEVKIHKSDGQKQPSAAELISNVENDAYESVSLLPIQGAPCVH*

>Desmayo_Largueta_TAC1_2
MKIFNWVHKRLHQRVVKDGFAGNVKKSELETNDKDTQAFLKQVGLVNVDGLDGWRDGILTIGTFGFDPLKPSTHQNEYVVLESEEDDQESHGFSHSGNDDDDDDDDDDDEHYDHSVEDEELNPLMFTTFEHSFEDIGSNFDAIVEKPADVILTVDGVPLTPFEGSSEISTKPDQSANDQSKNKKGQRITLADLFQADVPDVGQLKLDSGKVEPEMEKKMNARTRSGLAFAKKLIPRVKDDSSPIKNMQRLMRRMLKRKIHPAELEVKIHKSDGQKQPSAVELISNVENDAYESVSLLPIQGAPCVH*

>Mckinlays_TAC1_1
MKIFNWVHKRLHQRVVKDGFAGNVKKSELETNDKDTQAFLKQVGLVNVDGLDGWRDGILTIGTFGFDPLKPSTHQNEYVVLESEEDDQESHGFSHSGNDDDDDDDDDDEHYDHSVEDEELNPLMFTTFEHSFEDIGSNFDAIVEKPADVILTVDGVPLTPFEGSSEISTKPDQSANDQSKNKKGQRITLADLFQADVPDVSQLKLDSGKVEPEMEKKMNARTRSGLAFAKKLIPRVKDDSSPIKNMQRLMRRMLKRKIHPAELEVKIHKSDGQKQPSAAELISNVENDAYESVSLLPIQGAPCVH*

>Mckinlays_TAC1_2
MKIFNWVHKRLHQRVVKDGFAGNVKKSELETNDKDTQAFLKQVGLVNVDGLDGWRDGILTIGTFGFDPLKPSTHQNEYVVLESEEDDQESHGFSHSGNDDDDDDDDDDDEHYDHSVEDEELNPLMFTTFEHSFEDIGSNFDAIVEKPADVILTVDGVPLTPFEGSSEISTKPDQSANDQSKNKKGQRITLADLFQADVPDVGQLKLDSGKVEPEMEKKMNARTRSGLAFAKKLIPRVKDDSSPIKNMQRLMRRMLKRKIHPAELEVKIHKSDGQKQPSAVELISNVENDAYESVSLLPIQGAPCVH*

>R23T45_TAC1_1
MKIFNWVHKRLHQRVVKDGFAGNVKKSELETNDKDTQAFLKQVGLVNVDGLDGWRDGILTIGTFGFDPLKPSTHQNEYVVLESEEDDQESHGFSHSGNDDDDDDDDDDEHYDHSVEDEELNPLMFTTFEHSFEDIGSNFDAIVEKPADVILTVDGVPLTPFEGSSEISTKPDQSANDQSKNKKGQRITLADLFQADVPDVSQLKLDSGKVEPEMEKKMNARTRSGLAFAKKLIPRVKDDSSPIKNMQRLMRRMLKRKIHPAELEVKIHKSDGQKQPSAAELISNVENDAYESVSLLPIQGAPCVH*

>R23T45_TAC1_2
MKIFNWVHKRLHQRVVKDGFAGNVKKSELETNDKDTQAFLKQVGLVNVDGLDGWRDGILTIGTFGFDPLKPSTHQNEYVVLESEEDDQESHGFSHSGNDDDDDDDDDDDEHYDHSVEDEELNPLMFTTFEHSFEDIGSNFDAIVEKPADVILTVDGVPLTPFEGSSEISTKPDQSANDQSKNKKGQRITLADLFQADVPDVGQLKLDSGKVEPEMEKKMNARTRSGLAFAKKLIPRVKDDSSPIKNMQRLMRRMLKRKIHPAELEVKIHKSDGQKQPSAVELISNVENDAYESVSLLPIQGAPCVH*

>Ripon_TAC1_1
MKIFNWVHKRLHQRVVKDGFAGNVKKSELETNDKDTQAFLKQVGLVNVDGLDGWRDGILTIGTFGFDPLKPSTHQNEYVVLESEEDDQESHGFSHSGNDDDDDDDDDDEHYDHSVEDEELNPLMFTTFEHSFEDIGSNFDAIVEKPADVILTVDGVPLTPFEGSSEISTKPDQSANDQSKNKKGQRITLADLFQADVPDVSQLKLDSGKVEPEMEKKMNARTRSGLAFAKKLIPRVKDDSSPIKNMQRLMRRMLKRKIHPAELEVKIHKSDGQKQPSAAELISNVENDAYESVSLLPIQGAPCVH*

>Ripon_TAC1_2
MKIFNWVHKRLHQRVVKDGFAGNVKKSELETNDKDTQAFLKQVGLVNVDGLDGWRDGILTIGTFGFDPLKPSTHQNEYVVLESEEDDQESHGFSHSGNDDDDDDDDDDDEHYDHSVEDEELNPLMFTTFEHSFEDIGSNFDAIVEKPADVILTVDGVPLTPFEGSSEISTKPDQSANDQSKNKKGQRITLADLFQADVPDVGQLKLDSGKVEPEMEKKMNARTRSGLAFAKKLIPRVKDDSSPIKNMQRLMRRMLKRKIHPAELEVKIHKSDGQKQPSAVELISNVENDAYESVSLLPIQGAPCVH*

>Strouts_TAC1_1
MKIFNWVHKRLHQRVVKDGFAGNVKKSELETNDKDTQAFLKQVGLVNVDGLDGWRDGILTIGTFGFDPLKPSTHQNEYVVLESEEDDQESHGFSHSGNDDDDDDDDDDEHYDHSVEDEELNPLMFTTFEHSFEDIGSNFDAIVEKPADVILTVDGVPLTPFEGSSEISTKPDQSANDQSKNKKGQRITLADLFQADVPDVSQLKLDSGKVEPEMEKKMNARTRSGLAFAKKLIPRVKDDSSPIKNMQRLMRRMLKRKIHPAELEVKIHKSDGQKQPSAAELISNVENDAYESVSLLPIQGAPCVH*

>Strouts_TAC1_2
MKIFNWVHKRLHQRVVKDGFAGNVKKSELETNDKDTQAFLKQVGLVNVDGLDGWRDGILTIGTFGFDPLKPSTHQNEYVVLESEEDDQESHGFSHSGNDDDDDDDDDDDEHYDHSVEDEELNPLMFTTFEHSFEDIGSNFDAIVEKPADVILTVDGVPLTPFEGSSEISTKPDQSANDQSKNKKGQRITLADLFQADVPDVGQLKLDSGKVEPEMEKKMNARTRSGLAFAKKLIPRVKDDSSPIKNMQRLMRRMLKRKIHPAELEVKIHKSDGQKQPSAVELISNVENDAYESVSLLPIQGAPCVH*

>Johnstons_TAC1_1
MKIFNWVHKRLHQRVVKDGFAGNVKKSELETNDKDTQAFLKQVGLVNVDGLDGWRDGILTIGTFGFDPLKPSTHQNEYVVLESEEDDQESHGFSHSGNDDDDDDDDDDEHYDHSVEDEELNPLMFTTFEHSFEDIGSNFDAIVEKPADVILTVDGVPLTPFEGSSEISTKPDQSANDQSKNKKGQRITLADLFQADVPDVGQLKLDSGKVEPEMEKKMNARTRSGLAFAKKLIPRVKDDSSPIKNMQRLMRRMLKRKIHPAELEVKIHKSDGQKQPSAVELISNVENDAYESVSLLPIQGAPCVH*

>Johnstons_TAC1_2
MKIFNWVHKRLHQRVVKDGFAGNVKKSELETNDKDTQAFLKQVGLVNVDGLDGWRDGILTIGTFGFDPLKPSTHQNEYVVLESEEDDQESHGFSHSGNDDDDDDDDDDDEHYDHSVEDEELNPLMFTTFEHSFEDIGSNFDAIVEKPADVILTVDGVPLTPFEGSSEISTKPDQSANDQSKNKKGQRITLADLFQADVPDVSQLKLDSGKVEPEIEKKMNARTRSGLAFAKKLIPRVKDDSSPIKNMQRLMRRMLKRKIHPAELEVKIHKSDGQKQPSAAELISNVENDAYESVSLLPIQGAPCVH*

>Ardechoise_TAC1_1
MKIFNWVHKRLHQRVVKDGFAGNVKKSELETNDKDTQAFLKQVGLVNVDGLDGWRDGILTIGTFGFDPLKPSTHQNEYVVLESEEDDQESHGFSHSGNDDDDDDDDDDEHYDHSVEDEELNPLMFTTFEHSFEDIGSNFDAIVEKPADVILTVDGVPLTPFEGSSEISTKPDQSANDQSKNKKGQRITLADLFQADVPDVGQLKLDSGKVEPEMEKKMNARTRSGLAFAKKLIPRVKDDSSPIKNMQRLMRRMLKRKIHPAELEVKIHKSDGQKQPSAVELISNVENDAYESVSLLPIQGAPCVH*

>Ardechoise_TAC1_2
MKIFNWVHKRLHQRVVKDGFAGNVKKSELETNDKDTQAFLKQVGLVNVDGLDGWRDGILTIGTFGFDPLKPSTHQNEYVVLESEEDDQESHGFSHSGNDDDDDDDDDDDEHYDHSVEDEELNPLMFTTFEHSFEDIGSNFDAIVEKPADVILTVDGVPLTPFEGSSEISTKPDQSANDQSKNKKGQRITLADLFQADVPDVGQLKLDSGKVEPEMEKKMNARTRSGLAFAKKLIPRVKDDSSPIKNMQRLMRRMLKRKIHPAELEVKIHKSDGQKQPSAAELISNVENDAYESVSLLPIQGAPCVH*

>Bartre_TAC1_1
MKIFNWVHKRLHQRVVKDGFAGNVKKSELETNDKDTQAFLKQVGLVNVDGLDGWRDGILTIGTFGFDPLKPSTHQNEYVVLESEEDDQESHGFSHSGNDDDDDDDDDDEHYDHSVEDEELNPLMFTTFEHSFEDIGSNFDAIVEKPADVILTVDGVPLTPFEGSSEISTKPDQSANDQSKNKKGQRITLADLFQADVPDVGQLKLDSGKVEPEMEKKMNARTRSGLAFAKKLIPRVKDDSSPIKNMQRLMRRMLKRKIHPAELEVKIHKSDGQKQPSAVELISNVENDAYESVSLLPIQGAPCVH*

>Bartre_TAC1_2
MKIFNWVHKRLHQRVVKDGFAGNVKKSELETNDKDTQAFLKQVGLVNVDGLDGWRDGILTIGTFGFDPLKPSTHQNEYVVLESEEDDQESHGFSHSGNDDDDDDDDDDDEHYDHSVEDEELNPLMFTTFEHSFEDIGSNFDAIVEKPADVILTVDGVPLTPFEGSSEISTKPDQSANDQSKNKKGQRITLADLFQADVPDVGQLKLDSGKVEPEMEKKMNARTRSGLAFAKKLIPRVKDDSSPIKNMQRLMRRMLKRKIHPAELEVKIHKSDGQKQPSAAELISNVENDAYESVSLLPIQGAPCVH*

>Doree_TAC1_1
MKIFNWVHKRLHQRVVKDGFAGNVKKSELETNDKDTQAFLKQVGLVNVDGLDGWRDGILTIGTFGFDPLKPSTHQNEYVVLESEEDDQESHGFSHSGNDDDDDDDDDDEHYDHSVEDEELNPLMFTTFEHSFEDIGSNFDAIVEKPADVILTVDGVPLTPFEGSSEISTKPDQSANDQSKNKKGQRITLADLFQADVPDVGQLKLDSGKVEPEMEKKMNARTRSGLAFAKKLIPRVKDDSSPIKNMQRLMRRMLKRKIHPAELEVKIHKSDGQKQPSAVELISNVENDAYESVSLLPIQGAPCVH*

>Doree_TAC1_2
MKIFNWVHKRLHQRVVKDGFAGNVKKSELETNDKDTQAFLKQVGLVNVDGLDGWRDGILTIGTFGFDPLKPSTHQNEYVVLESEEDDQESHGFSHSGNDDDDDDDDDDDEHYDHSVEDEELNPLMFTTFEHSFEDIGSNFDAIVEKPADVILTVDGVPLTPFEGSSEISTKPDQSANDQSKNKKGQRITLADLFQADVPDVGQLKLDSGKVEPEMEKKMNARTRSGLAFAKKLIPRVKDDSSPIKNMQRLMRRMLKRKIHPAELEVKIHKSDGQKQPSAAELISNVENDAYESVSLLPIQGAPCVH*

>Ferrastar_TAC1_1
MKIFNWVHKRLHQRVVKDGFAGNVKKSELETNDKDTQAFLKQVGLVNVDGLDGWRDGILTIGTFGFDPLKPSTHQNEYVVLESEEDDQESHGFSHSGNDDDDDDDDDDEHYDHSVEDEELNPLMFTTFEHSFEDIGSNFDAIVEKPADVILTVDGVPLTPFEGSSEISTKPDQSANDQSKNKKGQRITLADLFQADVPDVGQLKLDSGKVEPEMEKKMNARTRSGLAFAKKLIPRVKDDSSPIKNMQRLMRRMLKRKIHPAELEVKIHKSDGQKQPSAVELISNVENDAYESVSLLPIQGAPCVH*

>Ferrastar_TAC1_2
MKIFNWVHKRLHQRVVKDGFAGNVKKSELETNDKDTQAFLKQVGLVNVDGLDGWRDGILTIGTFGFDPLKPSTHQNEYVVLESEEDDQESHGFSHSGNDDDDDDDDDDDEHYDHSVEDEELNPLMFTTFEHSFEDIGSNFDAIVEKPADVILTVDGVPLTPFEGSSEISTKPDQSANDQSKNKKGQRITLADLFQADVPDVGQLKLDSGKVEPEMEKKMNARTRSGLAFAKKLIPRVKDDSSPIKNMQRLMRRMLKRKIHPAELEVKIHKSDGQKQPSAAELISNVENDAYESVSLLPIQGAPCVH*

>Marinada_TAC1_1
MKIFNWVHKRLHQRVVKDGFAGNVKKSELETNDKDTQAFLKQVGLVNVDGLDGWRDGILTIGTFGFDPLKPSTHQNEYVVLESEEDDQESHGFSHSGNDDDDDDDDDDEHYDHSVEDEELNPLMFTTFEHSFEDIGSNFDAIVEKPADVILTVDGVPLTPFEGSSEISTKPDQSANDQSKNKKGQRITLADLFQADVPDVGQLKLDSGKVEPEMEKKMNARTRSGLAFAKKLIPRVKDDSSPIKNMQRLMRRMLKRKIHPAELEVKIHKSDGQKQPSAVELISNVENDAYESVSLLPIQGAPCVH*

>Marinada_TAC1_2
MKIFNWVHKRLHQRVVKDGFAGNVKKSELETNDKDTQAFLKQVGLVNVDGLDGWRDGILTIGTFGFDPLKPSTHQNEYVVLESEEDDQESHGFSHSGNDDDDDDDDDDDEHYDHSVEDEELNPLMFTTFEHSFEDIGSNFDAIVEKPADVILTVDGVPLTPFEGSSEISTKPDQSANDQSKNKKGQRITLADLFQADVPDVGQLKLDSGKVEPEMEKKMNARTRSGLAFAKKLIPRVKDDSSPIKNMQRLMRRMLKRKIHPAELEVKIHKSDGQKQPSAAELISNVENDAYESVSLLPIQGAPCVH*

>Falsa_Barese_TAC1_1
MKIFNWVHKRLHQRVVKDGFAGNVKKSELETNDKDTQAFLKQVGLVNVDGLDGWRDGILTIGTFGFDPLKPSTHQNEYVVLESEEDDQESHGFSHSGNDDDDDDDDDDEHYDHSVEDEELNPLMFTTFEHSFEDIGSNFDAIVEKPADVILTVDGVPLTPFEGSSEISTKPDQSANDQSKNKKGQRITLADLFQADVPDVGQLKLDSGKVEPEMEKKMNARTRSGLAFAKKLIPRVKDDSSPIKNMQRLMRRMLKRKIHPAELEVKIHKSDGQKQPSAVELISNVENDAYESVSLLPIQGAPCVH*

>Falsa_Barese_TAC1_2
MKIFNWVHKRLHQRVVKDGFAGNVKKSELETNDKDTQAFLKQVGLVNVDGLDGWRDGILTIGTFGFDPLKPSTHQNEYVVLESEEDDQESHGFSHSGNDDDDDDDDDDDEHYDHSVEDEELNPLMFTTFEHSFEDIGSNFDAIVEKPADVILTVDGVPLTPFEGSSEISTKPDQSANDQSKNKKGQRITLADLFQADVPDVGQLKLDSGKVEPEMEKKMNARTRSGLAFAKKLIPRVKDDSSPIKNMQRLMRRMLKRKIHPAELEVKIHKSDGQKQPSAVELISNVENDAYESVSLLPIQGAPCVH*

>Guara_TAC1_1
MKIFNWVHKRLHQRVVKDGFAGNVKKSELETNDKDTQAFLKQVGLVNVDGLDGWRDGILTIGTFGFDPLKPSTHQNEYVVLESEEDDQESHGFSHSGNDDDDDDDDDDEHYDHSVEDEELNPLMFTTFEHSFEDIGSNFDAIVEKPADVILTVDGVPLTPFEGSSEISTKPDQSANDQSKNKKGQRITLADLFQADVPDVGQLKLDSGKVEPEMEKKMNARTRSGLAFAKKLIPRVKDDSSPIKNMQRLMRRMLKRKIHPAELEVKIHKSDGQKQPSAVELISNVENDAYESVSLLPIQGAPCVH*

>Guara_TAC1_2
MKIFNWVHKRLHQRVVKDGFAGNVKKSELETNDKDTQAFLKQVGLVNVDGLDGWRDGILTIGTFGFDPLKPSTHQNEYVVLESEEDDQESHGFSHSGNDDDDDDDDDDDEHYDHSVEDEELNPLMFTTFEHSFEDIGSNFDAIVEKPADVILTVDGVPLTPFEGSSEISTKPDQSANDQSKNKKGQRITLADLFQADVPDVGQLKLDSGKVEPEMEKKMNARTRSGLAFAKKLIPRVKDDSSPIKNMQRLMRRMLKRKIHPAELEVKIHKSDGQKQPSAVELISNVENDAYESVSLLPIQGAPCVH*

>UA03_TAC1_1
MKIFNWVHKRLHQRVVKDGFAGNVKKSELETNDKDTQAFLKQVGLVNVDGLDGWRDGILTIGTFGFDPLKPSTHQNEYVVLESEEDDQESHGFSHSGNDDDDDDDDDDEHYDHSVEDEELNPLMFTTFEHSFEDIGSNFDAIVEKPADVILTVDGVPLTPFEGSSEISTKPDQSANDQSKNKKGQRITLADLFQADVPDVGQLKLDSGKVEPEMEKKMNARTRSGLAFAKKLIPRVKDDSSPIKNMQRLMRRMLKRKIHPAELEVKIHKSDGQKQPSAVELISNVENDAYESVSLLPIQGAPCVH*

>UA03_TAC1_2
MKIFNWVHKRLHQRVVKDGFAGNVKKSELETNDKDTQAFLKQVGLVNVDGLDGWRDGILTIGTFGFDPLKPSTHQNEYVVLESEEDDQESHGFSHSGNDDDDDDDDDDDEHYDHSVEDEELNPLMFTTFEHSFEDIGSNFDAIVEKPADVILTVDGVPLTPFEGSSEISTKPDQSANDQSKNKKGQRITLADLFQADVPDVGQLKLDSGKVEPEMEKKMNARTRSGLAFAKKLIPRVKDDSSPIKNMQRLMRRMLKRKIHPAELEVKIHKSDGQKQPSAVELISNVENDAYESVSLLPIQGAPCVH*

>UA05_TAC1_1
MKIFNWVHKRLHQRVVKDGFAGNVKKSELETNDKDTQAFLKQVGLVNVDGLDGWRDGILTIGTFGFDPLKPSTHQNEYVVLESEEDDQESHGFSHSGNDDDDDDDDDDEHYDHSVEDEELNPLMFTTFEHSFEDIGSNFDAIVEKPADVILTVDGVPLTPFEGSSEISTKPDQSANDQSKNKKGQRITLADLFQADVPDVGQLKLDSGKVEPEMEKKMNARTRSGLAFAKKLIPRVKDDSSPIKNMQRLMRRMLKRKIHPAELEVKIHKSDGQKQPSAVELISNVENDAYESVSLLPIQGAPCVH*

>UA05_TAC1_2
MKIFNWVHKRLHQRVVKDGFAGNVKKSELETNDKDTQAFLKQVGLVNVDGLDGWRDGILTIGTFGFDPLKPSTHQNEYVVLESEEDDQESHGFSHSGNDDDDDDDDDDDEHYDHSVEDEELNPLMFTTFEHSFEDIGSNFDAIVEKPADVILTVDGVPLTPFEGSSEISTKPDQSANDQSKNKKGQRITLADLFQADVPDVGQLKLDSGKVEPEMEKKMNARTRSGLAFAKKLIPRVKDDSSPIKNMQRLMRRMLKRKIHPAELEVKIHKSDGQKQPSAVELISNVENDAYESVSLLPIQGAPCVH*

>Vialfas_TAC1_1
MKIFNWVHKRLHQRVVKDGFAGNVKKSELETNDKDTQAFLKQVGLVNVDGLDGWRDGILTIGTFGFDPLKPSTHQNEYVVLESEEDDQESHGFSHSGNDDDDDDDDDDEHYDHSVEDEELNPLMFTTFEHSFEDIGSNFDAIVEKPADVILTVDGVPLTPFEGSSEISTKPDQSANDQSKNKKGQRITLADLFQADVPDVGQLKLDSGKVEPEMEKKMNARTRSGLAFAKKLIPRVKDDSSPIKNMQRLMRRMLKRKIHPAELEVKIHKSDGQKQPSAVELISNVENDAYESVSLLPIQGAPCVH*

>Vialfas_TAC1_2
MKIFNWVHKRLHQRVVKDGFAGNVKKSELETNDKDTQAFLKQVGLVNVDGLDGWRDGILTIGTFGFDPLKPSTHQNEYVVLESEEDDQESHGFSHSGNDDDDDDDDDDDEHYDHSVEDEELNPLMFTTFEHSFEDIGSNFDAIVEKPADVILTVDGVPLTPFEGSSEISTKPDQSANDQSKNKKGQRITLADLFQADVPDVGQLKLDSGKVEPEMEKKMNARTRSGLAFAKKLIPRVKDDSSPIKNMQRLMRRMLKRKIHPAELEVKIHKSDGQKQPSAVELISNVENDAYESVSLLPIQGAPCVH*

>Vairo_TAC1_1
MKIFNWVHKRLHQRVVKDGFAGNVKKSELETNDKDTQAFLKQVGLVNVDGLDGWRDGILTIGTFGFDPLKPSTHQNEYVVLESEEDDQESHGFSHSGNDDDDDDDDDDEHYDHSVEDEELNPLMFTTFEHSFEDIGSNFDAIVEKPADVILTVDGVPLTPFEGSSEISTKPDQSANDQSKNKKGQRITLADLFQADVPDVGQLKLDSGKVEPEMEKKMNARTRSGLAFAKKLIPRVKDDSSPIKNMQRLMRRMLKRKIHPAELEVKIHKSDGQKQPSAVELISNVENDAYESVSLLPIQGAPCVH*

>Vairo_TAC1_2
MKIFNWVHKRLHQRVVKDGFAGNVKKSELETNDKDTQAFLKQVGLVNVDGLDGWRDGILTIGTFGFDPLKPSTHQNEYVVLESEEDDQESHGFSHSGNDDDDDDDDDDDEHYDHSVEDEELNPLMFTTFEHSFEDIGSNFDAIVEKPADVILTVDGVPLTPFEGSSEISTKPDQSANDQSKNKKGQRITLADLFQADVPDVGQLKLDSGKVEPEMEKKMNARTRSGLAFAKKLIPRVKDDSSPIKNMQRLMRRMLKRKIHPAELEVKIHKSDGQKQPSAVELISNVENDAYESVSLLPIQGAPCVH*

>Prunus_webbii_TAC1_1
MKIFNWVHKRLHQRVVKDGFAGNVKKSELETNDKDTQAFLKQVGLVNVDGLDGWRDGILTIGTFGFDPLKPSTHQNEYVVLESEEDDQESHGFSHSGNDDDDDDDDDDEHYDHSVEDEELNPLMFTTFEHSFEDIGSNFDAIVEKPADVILTVDGVPLTPFEGSSEISTKPDQSANDQSKNKKGQRITLADLFQADVPDVGQLKLDSGKVEPEMEKKMNARTRSGLAFAKKLIPRVKDDSSPIKNMQRLMRRMLKRKIHPAELEVKIHKSDGQKQPSAVELISNVENDAYESVSLLPIQGAPCVH*

>Prunus_webbii_TAC1_2
MKIFNWVHKRLHQRVVKDGFAGNVKKSELETNDKDTQAFLKQVGLVNVDGLDGWRDGILTIGTFGFDPLKPSTHQNEYVVLESEEDDQESHGFSHSGNDDDDDDDDDDDEHYDHSVEDEELNPLMFTTFEHSFEDIGSNFDAIVEKPADVILTVDGVPLTPFEGSSEISTKPDQSANDQSKNKKGQRITLADLFQADVPDVGQLKLDSGKVEPEMEKKMNARTRSGLAFAKKLIPRVKDDSSPIKNMQRLMRRMLKRKIHPAELEVKIHKSDGQKQPSAVELISNVENDAYESVSLLPIQGAPCVH*

>Marcona_TAC1_1
MKIFNWVHKRLHQRVVKDGFAGNVKKSELETNDKDTQAFLKQVGLVNVDGLDGWRDGILTIGTFGFDPLKPSTHQNEYVVLESEEDDQESHGFSHSGNDDDDDDDDDDEHYDHSVEDEELNPLMFTTFEHSFEDIGSNFDAIVEKPADVILTVDGVPLTPFEGSSEISTKPDQSANDQSKNKKGQRITLADLFQADVPDVGQLKLDSGKVEPEMEKKMNARTRSGLAFAKKLIPRVKDDSSPIKNMQRLMRRMLKRKIHPAELEVKIHKSDGQKQPSAVELISNVENDAYESVSLLPIQGAPCVH*

>Marcona_TAC1_2
MKIFNWVHKRLHQRVVKDGFAGNVKKSELETNDKDTQAFLKQVGLVNVDGLDGWRDGILTIGTFGFDPLKPSTHQNEYVVLESEEDDQESHGFSHSGNDDDDDDDDDDDEHYDHSVEDEELNPLMFTTFEHSFEDIGSSFDAIVEKPADVILTVDGVPLTPFEGSSEISTKPDQSANDQSKNKKGQRITLADLFQADVPDVGQLKLDSGKVEPEIEKKMNARTRSGLAFAKKLIPRVKDDSSPIKNMQRLMRRMLKRKIHPAELEVKIHKSDGQKQPSAVELISNVENDAYESVSLLPIQGAPCVH*

>Isabelona_TAC1_1
MKIFNWVHKRLHQRVVKDGFAGNVKKSELETNDKDTQAFLKQVGLVNVDGLDGWRDGILTIGTFGFDPLKPSTHQNEYVVLESEEDDQESHGFSHSGNDDDDDDDDDDEHYDHSVEDEELNPLMFTTFEHSFEDIGSNFDAIVEKPADVILTVDGVPLTPFEGSSEISTKPDQSANDQSKNKKGQRITLADLFQADVPDVSQLKLDSGKVEPEMEKKMNARTRSGLAFAKKLIPRVKDDSSPIKNMQRLMRRMLKRKIHPAELEVKIHKSDGQKQPSAVELISNVENDAYESVSLLPIQGAPCVH*

>Isabelona_TAC1_2
MKIFNWVHKRLHQRVVKDGFAGNVKKSELETNDKDTQAFLKQVGLVNVDGLDGWRDGILTIGTFGFDPLKPSTHQNEYFVLESEEDDQESHGFSHSGNDDDDDDDDDDEHYDHSVEDEELNPLMFTTFEHSFEDIGSSFDAIVQKPADVILTVDGVPLTPFEGSSEISTKPDQSANDQSKNKKGQRITLADLFQADVPDVSQLKLDSGKVQPEIEKKMNARTRSGLAFAKKLIPRVKDDSSPIKNMQRLMRRMLKRKIHPAELEVKIHKSDGQKQPSAVELISNVENDAYESVSLLPIQGAPCVH*

>Garfi_TAC1_1
MKIFNWVHKRLHQRVVKDGFAGNVKKSELETNDKDTQAFLKQVGLVNVDGLDGWRDGILTIGTFGFDPLKPSTHQNEYVVLESEEDDQESHGFSHSGNDDDDDDDDDDEHYDHSVEDEELNPLMFTTFEHSFEDIGSNFDAIVEKPADVILTVDGVPLTPFEGSSEISTKPDQSANDQSKNKKGQRITLADLFQADVPDVSQLKLDSGKVEPEMEKKMNARTRSGLAFAKKLIPRVKDDSSPIKNMQRLMRRMLKRKIHPAELEVKIHKSDGQKQPSAVELISNVENDAYESVSLLPIQGAPCVH*

>Garfi_TAC1_2
MKIFNWVHKRLHQRVVKDGFAGNVKKSELETNDKDTQAFLKQVGLVNVDGLDGWRDGILTIGTFGFDPLKPSTHQNEYVVLESEEDDQESHGFSHSGNDDDDDDDDDDEHYDHSVEDEELNPLMFTTFEHSFEDIGSNFDAIVEKPADVILTVDGVPLTPFEGSSEISTKPDQSANDQSKNKKGQRITLADLFQADVPDVSQLKLDSGKVEPEMEKKMNARTRSGLAFAKKLIPRVKDDSSPIKNMQRLMRRMLKRKIHPAELEVKIHKSDGQKQPSAVELISNVENDAYESVSLLPIQGAPCVH*

>Atocha_TAC1_1
MKIFNWVHKRLHQRVVKDGFAGNVKKSELETNDKDTQAFLKQVGLVNVDGLDGWRDGILTIGTFGFDPLKPSTHQNEYVVLESEEDDQESHGFSHSGNDDDDDDDDDDEHYDHSVEDEELNPLMFTTFEHSFEDIGSNFDAIVEKPADVILTVDGVPLTPFEGSSEISTKPDQSANDQSKNKKGQRITLADLFQADVPDVGQLKLDSGKVEPEMEKKMNARTRSGLAFAKKLIPRVKDDSSPIKNMQRLMRRMLKRKIHPAELEVKIHKSDGQKQPSAVELISNVENDAYESVSLLPIQGAPCVH*

>Atocha_TAC1_2
MKIFNWVHKRLHQRVVKDGFAGNVKKSELETNDKDTQAFLKQVGLVNVDGLDGWRDGILTIGTFGFDPLKPSTHQNEYVVLESEEDDQESHGFSHSGNDDDDDDDDDDEHYDHSVEDEELNPLMFTTFEHSFEDIGSNFDAIVEKPADVILTVDGVPLTPFEGSSEISTKPDQSANDQSKNKKGQRITLADLFQADVPDVSQLKLDSGKVEPEMEKKMNARTRSGLAFAKKLIPRVKDDSSPIKNMQRLMRRMLKRKIHPAELEVKIHKSDGQKQPSAVELISNVENDAYESVSLLPIQGAPCVH*

>Cristomorto_TAC1_1
MKIFNWVHKRLHQRVVKDGFAGNVKKSELETNDKDTQAFLKQVGLVNVDGLDGWRDGILTIGTFGFDPLKPSTHQNEYVVLESEEDDQESHGFSHSGNDDDDDDDDDDEHYDHSVEDEELNPLMFTTFEHSFEDIGSNFDAIVEKPADVILTVDGVPLTPFEGSSEISTKPDQSANDQSKNKKGQRITLADLFQADVPDVSQLKLDSGKVEPEMEKKMNARTRSGLAFAKKLIPRVKDDSSPIKNMQRLMRRMLKRKIHPAELEVKIHKSDGQKQPSAVELISNVENDAYESVSLLPIQGAPCVH*

>Cristomorto_TAC1_2
MKIFNWVHKRLHQRVVKDGFAGNVKKSELETNDKDTQAFLKQVGLVNVDGLDGWRDGILTIGTFGFDPLKPSTHQNEYVVLESEEDDQESHGFSHSGNDDDDDDDDDDEHYDHSVEDEELNPLMFTTFEHSFEDIGSNFDAIVEKPADVILTVDGVPLTPFEGSSEISTKPDQSANDQSKNKKGQRITLADLFQADVPDVSQLKLDSGKVEPEMEKKMNARTRSGLAFAKKLIPRVKDDSSPIKNMQRLMRRMLKRKIHPAELEVKIHKSDGQKQPSAVELISNVENDAYESVSLLPIQGAPCVH*

>Genco_TAC1_1
MKIFNWVHKRLHQRVVKDGFAGNVKKSELETNDKDTQAFLKQVGLVNVDGLDGWRDGILTIGTFGFDPLKPSTHQNEYVVLESEEDDQESHGFSHSGNDDDDDDDDDDEHYDHSVEDEELNPLMFTTFEHSFEDIGSNFDAIVEKPADVILTVDGVPLTPFEGSSEISTKPDQSANDQSKNKKGQRITLADLFQADVPDVSQLKLDSGKVEPEMEKKMNARTRSGLAFAKKLIPRVKDDSSPIKNMQRLMRRMLKRKIHPAELEVKIHKSDGQKQPSAVELISNVENDAYESVSLLPIQGAPCVH*

>Genco_TAC1_2
MKIFNWVHKRLHQRVVKDGFAGNVKKSELETNDKDTQAFLKQVGLVNVDGLDGWRDGILTIGTFGFDPLKPSTHQNEYVVLESEEDDQESHGFSHSGNDDDDDDDDDDEHYDHSVEDEELNPLMFTTFEHSFEDIGSNFDAIVEKPADVILTVDGVPLTPFEGSSEISTKPDQSANDQSKNKKGQRITLADLFQADVPDVSQLKLDSGKVEPEMEKKMNARTRSGLAFAKKLIPRVKDDSSPIKNMQRLMRRMLKRKIHPAELEVKIHKSDGQKQPSAVELISNVENDAYESVSLLPIQGAPCVH*

>Lauranne_TAC1_1
MKIFNWVHKRLHQRVVKDGFAGNVKKSELETNDKDTQAFLKQVGLVNVDGLDGWRDGILTIGTFGFDPLKPSTHQNEYVVLESEEDDQESHGFSHSGNDDDDDDDDDDEHYDHSVEDEELNPLMFTTFEHSFEDIGSNFDAIVEKPADVILTVDGVPLTPFEGSSEISTKPDQSANDQSKNKKGQRITLADLFQADVPDVSQLKLDSGKVEPEMEKKMNARTRSGLAFAKKLIPRVKDDSSPIKNMQRLMRRMLKRKIHPAELEVKIHKSDGQKQPSAVELISNVENDAYESVSLLPIQGAPCVH*

>Lauranne_TAC1_2
MKIFNWVHKRLHQRVVKDGFAGNVKKSELETNDKDTQAFLKQVGLVNVDGLDGWRDGILTIGTFGFDPLKPSTHQNEYVVLESEEDDQESHGFSHSGNDDDDDDDDDDEHYDHSVEDEELNPLMFTTFEHSFEDIGSNFDAIVEKPADVILTVDGVPLTPFEGSSEISTKPDQSANDQSKNKKGQRITLADLFQADVPDVSQLKLDSGKVEPEMEKKMNARTRSGLAFAKKLIPRVKDDSSPIKNMQRLMRRMLKRKIHPAELEVKIHKSDGQKQPSAVELISNVENDAYESVSLLPIQGAPCVH*

>Prunus_fenzliana_TAC1_1
MKIFNWVHKRLHQRVVKDGFAGNVKKSELETNDKDTQAFLKQVGLVNVDGLDGWRDGILTIGTFGFDPLKPSTHQNEYVVLESEEDDQESHGFSHSGNDDDDDDDDDDEHYDHSVEDEELNPLMFTTFEHSFEDIGSNFDAIVEKPADVILTVDGVPLTPFEGSSEISTKPDQSANDQSKNKKGQRITLADLFQADVPDVSQLKLDSGKVEPEMEKKMNARTRSGLAFAKKLIPRVKDDSSPIKNMQRLMRRMLKRKIHPAELEVKIHKSDGQKQPSAVELISNVENDAYESVSLLPIQGAPCVH*

>Prunus_fenzliana_TAC1_2MKIFNWVHKRLHQRVVKDGFAGNVKKSELETNDKDTQAFLKQVGLVNVDGLDGWRDGILTIGTFGFDPLKPSTHQNEYVVLESEEDDQESHGFSHSGNDDDDDDDDDDEHYDHSVEDEELNPLMFTTFEHSFEDIGSNFDAIVEKPADVILTVDGVPLTPFEGSSEISTKPDQSANDQSKNKKGQRITLADLFQADVPDVSQLKLDSGKVEPEMEKKMNARTRSGLAFAKKLIPRVKDDSSPIKNMQRLMRRMLKRKIHPAELEVKIHKSDGQKQPSAVELISNVENDAYESVSLLPIQGAPCVH*

>Prunus_bucharica_TAC1_1
MKIFNWVHKRLHQRVVKDGFAGNVKKSELETNDKDTQAFLKQVGLVNVDGLDGWRDGILTIGTFGFDPLKPSTHQNEYFVLESEEDDQESHGFSHSGNDDDDDDDDDDDEHYDHSVEDEELNPLMFTTFEHSFEDIGSNFDAIVEKPADVIPTVDGVPLTPFEGSSEISTKPDQSANDQSKNKKGQRITLADLFQADVPDVSQLKLDSGKVQPEMEKKMNARTRSGLAFAKKLIPRVKDDSSPIKNMQRLMRRMLKRKIHPAELEVKIHKSDGQKQPSAVELISNVENDAYESVSLLPIQGAPCVH*

>Prunus_bucharica_TAC1_2
MKIFNWVHKRLHQRVVKDGFAGNVKKSELETNDKDTQAFLKQVGLVNVDGLDGWRDGILTIGTFGFDPLKPSTHQNEYFVLESEEDDQESHGFSHSGNDDDDDDEHYDHSVEDEELNPLMFTTFEHSFEDIGSNFDAIVEKPADVIPTVDGVPLTPFEGSSEISTKPDQSANDQSKNKKGQRITLADLFQADVPDVSQLKLDSGKVQPEMEKKMNARTRSGLAFAKKLIPRVTDDSSPIKNMQRLMRRMLKRKIHPAELEVKIHKSDGQKQPSAVELISNVENDAYESVSLLPIQGAPCVH*

>Prunus_kuramica_TAC1_1
MKIFNWVHKRLHQRVVKDGFAGNVKKSELETNDKDTQAFLKQVGLVNVDGLDGWRDGILTIGTFGFDPLKPSTHQNEYFVLESEEDDQESHGFSHSGNDDDDDDDDDDEHYDHSVEDEELNPLMFTTFEHSFEDIGSNFDAIVEKPADVILTVDGVPLTPFEGSSEISTKPDQSANDQSKNKKGQRITLADLFQADVPDVSQLKLDSGKVQPEMEKKMNARTRSGLAFAKKLIPRVKDDSSPIKNMQRLMRRMLKRKIHPAELEVKIHKSDGQKQPSAVELISNVENDAYESVSLLPIQGAPCVH*

>Prunus_kuramica_TAC1_2
MKIFNWVHKRLHQRVVKDGFAGNVKKSELETNDKDTQAFLKQVGLVNVDGLDGWRDGILTIGTFGFDPLKPSTHQNEYFVLESEEDDQESHGFSHSGNDDDDDDDDDDDEHYDHSVEDEELNPLMFTTFEHSFEDIGSNFDAIVEKPADVILTVDGVPLTPFEGSSEISTKPDQSANDQSKNKKGQRITLADLFQADVPDVSQLKLDSGKVQPEMEKKMNARTRSGLAFAKKLIPRVKDDSSPIKNMQRLMRRMLKRKIHPAELEVKIHKSDGQKQPSAVELISNVENDAYESVSLLPIQGAPCVH*

>Texas_DRO1_1
MKLFGWMQNKLNGKQGNKKPNTVPITTHPAKQEPREEFSDWPHGLLAIGTFGNNDLKENAAESQDIQEDPTSSEEILDNFTPEEVGKLHKELTKLLTRKPNIEKEIADLPLDRFLNCPSSLEVDRRNSNALCSDSADDHKDEDIEKTISVILGRCKEICGDNNKKAIGKKSISFLLKKMFVCRSGFAPQPSLRDTLQESRMEKLLRVMLNKKIINPQGSSRAASMKKYLEDRQIPTKKESNTEDDTKEKINNGCKWVKTDSEYIVLEI*

>Texas_DRO1_2
MKLFGWMQNKLNGKQGNKKPNTVPITTHPAKQEPREEFSDWPHGLLAIGTFGNNDLKENAAESQDIQEDPTSSEEILDNFTPEEVGKLHKELTKLLTRKPNIEKEIADLPLDRFLNCPSSLEVDRRNSNALCSDSADDHKDEDIEKTISVILGRCKEICGDNNKKAIGKKSISFLLKKMFVCRSGFAPQPSLRDTLQESRMEKLLRVMLNKKIINPQGSSRAASMKKYLEDRQIPTKKESNTEDDTKEKINNGCKWVKTDSEYIVLEI*

>Ai_DRO1_1
MKLFGWMQNKLNGKQGNKKPNTVPITTHPAKQEPREEFSDWPHGLLAIGTFGNNDLKENAAESQDIQEDPTSSEEILDNFTPEEVGKLHKELTKLLTRKPNIEKEIADLPLDRFLNCPSSLEVDRRNSNALCSDSADDHKDEDIEKTISVILGRCKEICGDNNKKAIGKKSISFLLKKMFVCRSGFAPQPSLRDTLQESRMEKLLRVMLNKKIINPQGSSRAASMKKYLEDRQIPTKKESNTEDDTKEKINNGCKWVKTDSEYIVLEI*

>Ai_DRO1_2MKLFGWMQNKLNGKQGNKKPNTVPITTHPAKQEPREEFSDWPHGLLAIGTFGNNDLKENAAESQDIQEDPTSSEEILDNFTPEEVGKLHKELTKLLTRKPNIEKEIADLPLDRFLNCPSSLEVDRRNSNALCSDSADDHKDEDIEKTISVILGRCKEICGDNNKKAIGKKSISFLLKKMFVCRSGFAPQPSLRDTLQESRMEKLLRVMLNKKIINPQGSSRAASMKKYLEDRQIPTKKESNTEDDTKEKINNGCKWVKTDSEYIVLEI*

>Atocha_DRO1_1
MKLFGWMQNKLNGKQGNKKPNTVPITTHPAKQEPREEFSDWPHGLLAIGTFGNNDLKENAAESQDIQEDPTSSEEILDNFTPEEVGKLHKELTKLLTRKPNIEKEIADLPLDRFLNCPSSLEVDRRNSNALCSDSADDHKDEDIEKTISVILGRCKEICGDNNKKAIGKKSISFLLKKMFVCRSGFAPQPSLRDTLQESRMEKLLRVMLNKKIINPQGSSRAASMKKYLEDRQIPTKKESNTEDDTKEKINNGCKWVKTDSEYIVLEI*

>Atocha_DRO1_2
MKLFGWMQNKLNGKQGNKKPNTVPITTHPAKQEPREEFSDWPHGLLAIGTFGNNDLKENAAESQDIQEDPTSSEEILDNFTPEEVGKLHKELTKLLTRKPNIEKEIADLPLDRFLNCPSSLEVDRRNSNALCSDSADDHKDEDIEKTISVILGRCKEICGDNNKKAIGKKSISFLLKKMFVCRSGFAPQPSLRDTLQESRMEKLLRVMLNKKIINPQGSSRAASMKKYLEDRQIPTKKESNTEDDTKEKINNGCKWVKTDSEYIVLEI*

>Belle_dAurons_DRO1_1
MKLFGWMQNKLNGKQGNKKPNTVPITTHPAKQEPREEFSDWPHGLLAIGTFGNNDLKENAAESQDIQEDPTSSEEILDNFTPEEVGKLHKELTKLLTRKPNIEKEIADLPLDRFLNCPSSLEVDRRNSNALCSDSADDHKDEDIEKTISVILGRCKEICGDNNKKAIGKKSISFLLKKMFVCRSGFAPQPSLRDTLQESRMEKLLRVMLNKKIINPQGSSRAASMKKYLEDRQIPTKKESNTEDDTKEKINNGCKWVKTDSEYIVLEI*

>Belle_dAurons_DRO1_2
MKLFGWMQNKLNGKQGNKKPNTVPITTHPAKQEPREEFSDWPHGLLAIGTFGNNDLKENAAESQDIQEDPTSSEEILDNFTPEEVGKLHKELTKLLTRKPNIEKEIADLPLDRFLNCPSSLEVDRRNSNALCSDSADDHKDEDIEKTISVILGRCKEICGDNNKKAIGKKSISFLLKKMFVCRSGFAPQPSLRDTLQESRMEKLLRVMLNKKIINPQGSSRAASMKKYLEDRQIPTKKESNTEDDTKEKINNGCKWVKTDSEYIVLEI*

>Bartre_DRO1_1
MKLFGWMQNKLNGKQGNKKPNTVPITTHPAKQEPREEFSDWPHGLLAIGTFGNNDLKENAAESQDIQEDPTSSEEILDNFTPEEVGKLHKELTKLLTRKPNIEKEIADLPLDRFLNCPSSLEVDRRNSNALCSDSADDHKDEDIEKTISVILGRCKEICGDNNKKAIGKKSISFLLKKMFVCRSGFAPQPSLRDTLQESRMEKLLRVMLNKKIINPQGSSRAASMKKYLEDRQIPTKKESNTEDDTKEKINNGCKWVKTDSEYIVLEI*

>Bartre_DRO1_2
MKLFGWMQNKLNGKQGNKKPNTVPITTHPAKQEPREEFSDWPHGLLAIGTFGNNDLKENAAESQDIQEDPTSSEEILDNFTPEEVGKLHKELTKLLTRKPNIEKEIADLPLDRFLNCPSSLEVDRRNSNALCSDSADDHKDEDIEKTISVILGRCKEICGDNNKKAIGKKSISFLLKKMFVCRSGFAPQPSLRDTLQESRMEKLLRVMLNKKIINPQGSSRAASMKKYLEDRQIPTKKESNTEDDTKEKINNGCKWVKTDSEYIVLEI*

>Prunus_bucharica_DRO1_1
MKLFGWMQNKLNGKQGNKKPNTVPITTHPAKQEPREEFSDWPHGLLAIGTFGNNDLKENAAESQDIQEDPTSSEEILDNFTPEEVGKLHKELTKLLTRKPNIEKEIADLPLDRFLNCPSSLEVDRRNSNALCSDSADDHKDEDIEKTISVILGRCKEICGDNNKKAIGKKSISFLLKKMFVCRSGFAPQPSLRDTLQESRMEKLLRVMLNKKIINPQGSSRAASMKKYLEDRQIPTKKESNTEDDTKEKINNGCKWVKTDSEYIVLEI*

>Prunus_bucharica_DRO1_2
MKLFGWMQNKLNGKQGNKKPNTVPITTHPAKQEPREEFSDWPHGLLAIGTFGNNDLKENAAESQDIQEDPTSSEEILDNFTPEEVGKLHKELTKLLTRKPNIEKEIADLPLDRFLNCPSSLEVDRRNSNALCSDSADDHKDEDIEKTISVILGRCKEICGDNNKKAIGKKSISFLLKKMFVCRSGFAPQPSLRDTLQESRMEKLLRVMLNKKIINPQGSSRAASMKKYLEDRQIPTKKESNTEDDTKEKINNGCKWVKTDSEYIVLEI*

>Chellaston_DRO1_1
MKLFGWMQNKLNGKQGNKKPNTVPITTHPAKQEPREEFSDWPHGLLAIGTFGNNDLKENAAESQDIQEDPTSSEEILDNFTPEEVGKLHKELTKLLTRKPNIEKEIADLPLDRFLNCPSSLEVDRRNSNALCSDSADDHKDEDIEKTISVILGRCKEICGDNNKKAIGKKSISFLLKKMFVCRSGFAPQPSLRDTLQESRMEKLLRVMLNKKIINPQGSSRAASMKKYLEDRQIPTKKESNTEDDTKEKINNGCKWVKTDSEYIVLEI*

>Chellaston_DRO1_2
MKLFGWMQNKLNGKQGNKKPNTVPITTHPAKQEPREEFSDWPHGLLAIGTFGNNDLKENAAESQDIQEDPTSSEEILDNFTPEEVGKLHKELTKLLTRKPNIEKEIADLPLDRFLNCPSSLEVDRRNSNALCSDSADDHKDEDIEKTISVILGRCKEICGDNNKKAIGKKSISFLLKKMFVCRSGFAPQPSLRDTLQESRMEKLLRVMLNKKIINPQGSSRAASMKKYLEDRQIPTKKESNTEDDTKEKINNGCKWVKTDSEYIVLEI*

>Cristomorto_DRO1_1
MKLFGWMQNKLNGKQGNKKPNTVPITTHPAKQEPREEFSDWPHGLLAIGTFGNNDLKENAAESQDIQEDPTSSEEILDNFTPEEVGKLHKELTKLLTRKPNIEKEIADLPLDRFLNCPSSLEVDRRNSNALCSDSADDHKDEDIEKTISVILGRCKEICGDNNKKAIGKKSISFLLKKMFVCRSGFAPQPSLRDTLQESRMEKLLRVMLNKKIINPQGSSRAASMKKYLEDRQIPTKKESNTEDDTKEKINNGCKWVKTDSEYIVLEI*

>Cristomorto_DRO1_2
MKLFGWMQNKLNGKQGNKKPNTVPITTHPAKQEPREEFSDWPHGLLAIGTFGNNDLKENAAESQDIQEDPTSSEEILDNFTPEEVGKLHKELTKLLTRKPNIEKEIADLPLDRFLNCPSSLEVDRRNSNALCSDSADDHKDEDIEKTISVILGRCKEICGDNNKKAIGKKSISFLLKKMFVCRSGFAPQPSLRDTLQESRMEKLLRVMLNKKIINPQGSSRAASMKKYLEDRQIPTKKESNTEDDTKEKINNGCKWVKTDSEYIVLEI*

>Doree_DRO1_1
MKLFGWMQNKLNGKQGNKKPNTVPITTHPAKQEPREEFSDWPHGLLAIGTFGNNDLKENAAESQDIQEDPTSSEEILDNFTPEEVGKLHKELTKLLTRKPNIEKEIADLPLDRFLNCPSSLEVDRRNSNALCSDSADDHKDEDIEKTISVILGRCKEICGDNNKKAIGKKSISFLLKKMFVCRSGFAPQPSLRDTLQESRMEKLLRVMLNKKIINPQGSSRAASMKKYLEDRQIPTKKESNTEDDTKEKINNGCKWVKTDSEYIVLEI*

>Doree_DRO1_2
MKLFGWMQNKLNGKQGNKKPNTVPITTHPAKQEPREEFSDWPHGLLAIGTFGNNDLKENAAESQDIQEDPTSSEEILDNFTPEEVGKLHKELTKLLTRKPNIEKEIADLPLDRFLNCPSSLEVDRRNSNALCSDSADDHKDEDIEKTISVILGRCKEICGDNNKKAIGKKSISFLLKKMFVCRSGFAPQPSLRDTLQESRMEKLLRVMLNKKIINPQGSSRAASMKKYLEDRQIPTKKESNTEDDTKEKINNGCKWVKTDSEYIVLEI*

>Prunus_fenzliana_DRO1_1
MKLFGWMQNKLNGKQGNKKPNTVPITTHPAKQEPREEFSDWPHGLLAIGTFGNNDLKENAAESQDIQEDPTSSEEILDNFTPEEVGKLHKELTKLLTRKPNIEKEIADLPLDRFLNCPSSLEVDRRNSNALCSDSADDHKDEDIEKTISVILGRCKEICGDNNKKAIGKKSISFLLKKMFVCRSGFAPQPSLRDTLQESRMEKLLRVMLNKKIINPQGSSRAASMKKYLEDRQIPTKKESNTEDDTKEKINNGCKWVKTDSEYIVLEI*

>Prunus_fenzliana_DRO1_2
MKLFGWMQNKLNGKQGNKKPNTVPITTHPAKQEPREEFSDWPHGLLAIGTFGNNDLKENAAESQDIQEDPTSSEEILDNFTPEEVGKLHKELTKLLTRKPNIEKEIADLPLDRFLNCPSSLEVDRRNSNALCSDSADDHKDEDIEKTISVILGRCKEICGDNNKKAIGKKSISFLLKKMFVCRSGFAPQPSLRDTLQESRMEKLLRVMLNKKIINPQGSSRAASMKKYLEDRQIPTKKESNTEDDTKEKINNGCKWVKTDSEYIVLEI*

>Ferragnes_DRO1_1
MKLFGWMQNKLNGKQGNKKPNTVPITTHPAKQEPREEFSDWPHGLLAIGTFGNNDLKENAAESQDIQEDPTSSEEILDNFTPEEVGKLHKELTKLLTRKPNIEKEIADLPLDRFLNCPSSLEVDRRNSNALCSDSADDHKDEDIEKTISVILGRCKEICGDNNKKAIGKKSISFLLKKMFVCRSGFAPQPSLRDTLQESRMEKLLRVMLNKKIINPQGSSRAASMKKYLEDRQIPTKKESNTEDDTKEKINNGCKWVKTDSEYIVLEI*

>Ferragnes_DRO1_2
MKLFGWMQNKLNGKQGNKKPNTVPITTHPAKQEPREEFSDWPHGLLAIGTFGNNDLKENAAESQDIQEDPTSSEEILDNFTPEEVGKLHKELTKLLTRKPNIEKEIADLPLDRFLNCPSSLEVDRRNSNALCSDSADDHKDEDIEKTISVILGRCKEICGDNNKKAIGKKSISFLLKKMFVCRSGFAPQPSLRDTLQESRMEKLLRVMLNKKIINPQGSSRAASMKKYLEDRQIPTKKESNTEDDTKEKINNGCKWVKTDSEYIVLEI*

>Ferrastar_DRO1_1
MKLFGWMQNKLNGKQGNKKPNTVPITTHPAKQEPREEFSDWPHGLLAIGTFGNNDLKENAAESQDIQEDPTSSEEILDNFTPEEVGKLHKELTKLLTRKPNIEKEIADLPLDRFLNCPSSLEVDRRNSNALCSDSADDHKDEDIEKTISVILGRCKEICGDNNKKAIGKKSISFLLKKMFVCRSGFAPQPSLRDTLQESRMEKLLRVMLNKKIINPQGSSRAASMKKYLEDRQIPTKKESNTEDDTKEKINNGCKWVKTDSEYIVLEI*

>Ferrastar_DRO1_2
MKLFGWMQNKLNGKQGNKKPNTVPITTHPAKQEPREEFSDWPHGLLAIGTFGNNDLKENAAESQDIQEDPTSSEEILDNFTPEEVGKLHKELTKLLTRKPNIEKEIADLPLDRFLNCPSSLEVDRRNSNALCSDSADDHKDEDIEKTISVILGRCKEICGDNNKKAIGKKSISFLLKKMFVCRSGFAPQPSLRDTLQESRMEKLLRVMLNKKIINPQGSSRAASMKKYLEDRQIPTKKESNTEDDTKEKINNGCKWVKTDSEYIVLEI*

>Gabais_DRO1_1
MKLFGWMQNKLNGKQGNKKPNTVPITTHPAKQEPREEFSDWPHGLLAIGTFGNNDLKENAAESQDIQEDPTSSEEILDNFTPEEVGKLHKELTKLLTRKPNIEKEIADLPLDRFLNCPSSLEVDRRNSNALCSDSADDHKDEDIEKTISVILGRCKEICGDNNKKAIGKKSISFLLKKMFVCRSGFAPQPSLRDTLQESRMEKLLRVMLNKKIINPQGSSRAASMKKYLEDRQIPTKKESNTEDDTKEKINNGCKWVKTDSEYIVLEI*

>Gabais_DRO1_2
MKLFGWMQNKLNGKQGNKKPNTVPITTHPAKQEPREEFSDWPHGLLAIGTFGNNDLKENAAESQDIQEDPTSSEEILDNFTPEEVGKLHKELTKLLTRKPNIEKEIADLPLDRFLNCPSSLEVDRRNSNALCSDSADDHKDEDIEKTISVILGRCKEICGDNNKKAIGKKSISFLLKKMFVCRSGFAPQPSLRDTLQESRMEKLLRVMLNKKIINPQGSSRAASMKKYLEDRQIPTKKESNTEDDTKEKINNGCKWVKTDSEYIVLEI*

>Garfi_DRO1_1
MKLFGWMQNKLNGKQGNKKPNTVPITTHPAKQEPREEFSDWPHGLLAIGTFGNNDLKENAAESQDIQEDPTSSEEILDNFTPEEVGKLHKELTKLLTRKPNIEKEIADLPLDRFLNCPSSLEVDRRNSNALCSDSADDHKDEDIEKTISVILGRCKEICGDNNKKAIGKKSISFLLKKMFVCRSGFAPQPSLRDTLQESRMEKLLRVMLNKKIINPQGSSRAASMKKYLEDRQIPTKKESNTEDDTKEKINNGCKWVKTDSEYIVLEI*

>Garfi_DRO1_2
MKLFGWMQNKLNGKQGNKKPNTVPITTHPAKQEPREEFSDWPHGLLAIGTFGNNDLKENAAESQDIQEDPTSSEEILDNFTPEEVGKLHKELTKLLTRKPNIEKEIADLPLDRFLNCPSSLEVDRRNSNALCSDSADDHKDEDIEKTISVILGRCKEICGDNNKKAIGKKSISFLLKKMFVCRSGFAPQPSLRDTLQESRMEKLLRVMLNKKIINPQGSSRAASMKKYLEDRQIPTKKESNTEDDTKEKINNGCKWVKTDSEYIVLEI*

>Johnstons_DRO1_1
MKLFGWMQNKLNGKQGNKKPNTVPITTHPAKQEPREEFSDWPHGLLAIGTFGNNDLKENAAESQDIQEDPTSSEEILDNFTPEEVGKLHKELTKLLTRKPNIEKEIADLPLDRFLNCPSSLEVDRRNSNALCSDSADDHKDEDIEKTISVILGRCKEICGDNNKKAIGKKSISFLLKKMFVCRSGFAPQPSLRDTLQESRMEKLLRVMLNKKIINPQGSSRAASMKKYLEDRQIPTKKESNTEDDTKEKINNGCKWVKTDSEYIVLEI*

>Johnstons_DRO1_2
MKLFGWMQNKLNGKQGNKKPNTVPITTHPAKQEPREEFSDWPHGLLAIGTFGNNDLKENAAESQDIQEDPTSSEEILDNFTPEEVGKLHKELTKLLTRKPNIEKEIADLPLDRFLNCPSSLEVDRRNSNALCSDSADDHKDEDIEKTISVILGRCKEICGDNNKKAIGKKSISFLLKKMFVCRSGFAPQPSLRDTLQESRMEKLLRVMLNKKIINPQGSSRAASMKKYLEDRQIPTKKESNTEDDTKEKINNGCKWVKTDSEYIVLEI*

>Keanes_DRO1_1
MKLFGWMQNKLNGKQGNKKPNTVPITTHPAKQEPREEFSDWPHGLLAIGTFGNNDLKENAAESQDIQEDPTSSEEILDNFTPEEVGKLHKELTKLLTRKPNIEKEIADLPLDRFLNCPSSLEVDRRNSNALCSDSADDHKDEDIEKTISVILGRCKEICGDNNKKAIGKKSISFLLKKMFVCRSGFAPQPSLRDTLQESRMEKLLRVMLNKKIINPQGSSRAASMKKYLEDRQIPTKKESNTEDDTKEKINNGCKWVKTDSEYIVLEI*

>Keanes_DRO1_2
MKLFGWMQNKLNGKQGNKKPNTVPITTHPAKQEPREEFSDWPHGLLAIGTFGNNDLKENAAESQDIQEDPTSSEEILDNFTPEEVGKLHKELTKLLTRKPNIEKEIADLPLDRFLNCPSSLEVDRRNSNALCSDSADDHKDEDIEKTISVILGRCKEICGDNNKKAIGKKSISFLLKKMFVCRSGFAPQPSLRDTLQESRMEKLLRVMLNKKIINPQGSSRAASMKKYLEDRQIPTKKESNTEDDTKEKINNGCKWVKTDSEYIVLEI*

>Prunus_kuramica_DRO1_1
MKLFGWMQNKLNGKQGNKKPNTVPITTHPAKQEPREEFSDWPHGLLAIGTFGNNDLKENAAESQDIQEDPTSSEEILDNFTPEEVGKLHKELTKLLTRKPNIEKEIADLPLDRFLNCPSSLEVDRRNSNALCSDSADDHKDEDIEKTISVILGRCKEICGDNNKKAIGKKSISFLLKKMFVCRSGFAPQPSLRDTLQESRMEKLLRVMLNKKIINPQGSSRAASMKKYLEDRQIPTKKESNTEDDTKEKINNGCKWVKTDSEYIVLEI*

>Prunus_kuramica_DRO1_2
MKLFGWMQNKLNGKQGNKKPNTVPITTHPAKQEPREEFSDWPHGLLAIGTFGNNDLKENAAESQDIQEDPTSSEEILDNFTPEEVGKLHKELTKLLTRKPNIEKEIADLPLDRFLNCPSSLEVDRRNSNALCSDSADDHKDEDIEKTISVILGRCKEICGDNNKKAIGKKSISFLLKKMFVCRSGFAPQPSLRDTLQESRMEKLLRVMLNKKIINPQGSSRAASMKKYLEDRQIPTKKESNTEDDTKEKINNGCKWVKTDSEYIVLEI*

>Mckinlays_DRO1_1
MKLFGWMQNKLNGKQGNKKPNTVPITTHPAKQEPREEFSDWPHGLLAIGTFGNNDLKENAAESQDIQEDPTSSEEILDNFTPEEVGKLHKELTKLLTRKPNIEKEIADLPLDRFLNCPSSLEVDRRNSNALCSDSADDHKDEDIEKTISVILGRCKEICGDNNKKAIGKKSISFLLKKMFVCRSGFAPQPSLRDTLQESRMEKLLRVMLNKKIINPQGSSRAASMKKYLEDRQIPTKKESNTEDDTKEKINNGCKWVKTDSEYIVLEI*

>Mckinlays_DRO1_2
MKLFGWMQNKLNGKQGNKKPNTVPITTHPAKQEPREEFSDWPHGLLAIGTFGNNDLKENAAESQDIQEDPTSSEEILDNFTPEEVGKLHKELTKLLTRKPNIEKEIADLPLDRFLNCPSSLEVDRRNSNALCSDSADDHKDEDIEKTISVILGRCKEICGDNNKKAIGKKSISFLLKKMFVCRSGFAPQPSLRDTLQESRMEKLLRVMLNKKIINPQGSSRAASMKKYLEDRQIPTKKESNTEDDTKEKINNGCKWVKTDSEYIVLEI*

>Pointeu_dAureille_DRO1_1MKLFGWMQNKLNGKQGNKKPNTVPITTHPAKQEPREEFSDWPHGLLAIGTFGNNDLKENAAESQDIQEDPTSSEEILDNFTPEEVGKLHKELTKLLTRKPNIEKEIADLPLDRFLNCPSSLEVDRRNSNALCSDSADDHKDEDIEKTISVILGRCKEICGDNNKKAIGKKSISFLLKKMFVCRSGFAPQPSLRDTLQESRMEKLLRVMLNKKIINPQGSSRAASMKKYLEDRQIPTKKESNTEDDTKEKINNGCKWVKTDSEYIVLEI*

>Pointeu_dAureille_DRO1_2MKLFGWMQNKLNGKQGNKKPNTVPITTHPAKQEPREEFSDWPHGLLAIGTFGNNDLKENAAESQDIQEDPTSSEEILDNFTPEEVGKLHKELTKLLTRKPNIEKEIADLPLDRFLNCPSSLEVDRRNSNALCSDSADDHKDEDIEKTISVILGRCKEICGDNNKKAIGKKSISFLLKKMFVCRSGFAPQPSLRDTLQESRMEKLLRVMLNKKIINPQGSSRAASMKKYLEDRQIPTKKESNTEDDTKEKINNGCKWVKTDSEYIVLEI*

>Princesse_DRO1_1
MKLFGWMQNKLNGKQGNKKPNTVPITTHPAKQEPREEFSDWPHGLLAIGTFGNNDLKENAAESQDIQEDPTSSEEILDNFTPEEVGKLHKELTKLLTRKPNIEKEIADLPLDRFLNCPSSLEVDRRNSNALCSDSADDHKDEDIEKTISVILGRCKEICGDNNKKAIGKKSISFLLKKMFVCRSGFAPQPSLRDTLQESRMEKLLRVMLNKKIINPQGSSRAASMKKYLEDRQIPTKKESNTEDDTKEKINNGCKWVKTDSEYIVLEI*

>Princesse_DRO1_2
MKLFGWMQNKLNGKQGNKKPNTVPITTHPAKQEPREEFSDWPHGLLAIGTFGNNDLKENAAESQDIQEDPTSSEEILDNFTPEEVGKLHKELTKLLTRKPNIEKEIADLPLDRFLNCPSSLEVDRRNSNALCSDSADDHKDEDIEKTISVILGRCKEICGDNNKKAIGKKSISFLLKKMFVCRSGFAPQPSLRDTLQESRMEKLLRVMLNKKIINPQGSSRAASMKKYLEDRQIPTKKESNTEDDTKEKINNGCKWVKTDSEYIVLEI*

>R23T45_DRO1_1
MKLFGWMQNKLNGKQGNKKPNTVPITTHPAKQEPREEFSDWPHGLLAIGTFGNNDLKENAAESQDIQEDPTSSEEILDNFTPEEVGKLHKELTKLLTRKPNIEKEIADLPLDRFLNCPSSLEVDRRNSNALCSDSADDHKDEDIEKTISVILGRCKEICGDNNKKAIGKKSISFLLKKMFVCRSGFAPQPSLRDTLQESRMEKLLRVMLNKKIINPQGSSRAASMKKYLEDRQIPTKKESNTEDDTKEKINNGCKWVKTDSEYIVLEI*

>R23T45_DRO1_2MKLFGWMQNKLNGKQGNKKPNTVPITTHPAKQEPREEFSDWPHGLLAIGTFGNNDLKENAAESQDIQEDPTSSEEILDNFTPEEVGKLHKELTKLLTRKPNIEKEIADLPLDRFLNCPSSLEVDRRNSNALCSDSADDHKDEDIEKTISVILGRCKEICGDNNKKAIGKKSISFLLKKMFVCRSGFAPQPSLRDTLQESRMEKLLRVMLNKKIINPQGSSRAASMKKYLEDRQIPTKKESNTEDDTKEKINNGCKWVKTDSEYIVLEI*

>Ripon_DRO1_1
MKLFGWMQNKLNGKQGNKKPNTVPITTHPAKQEPREEFSDWPHGLLAIGTFGNNDLKENAAESQDIQEDPTSSEEILDNFTPEEVGKLHKELTKLLTRKPNIEKEIADLPLDRFLNCPSSLEVDRRNSNALCSDSADDHKDEDIEKTISVILGRCKEICGDNNKKAIGKKSISFLLKKMFVCRSGFAPQPSLRDTLQESRMEKLLRVMLNKKIINPQGSSRAASMKKYLEDRQIPTKKESNTEDDTKEKINNGCKWVKTDSEYIVLEI*

>Ripon_DRO1_2
MKLFGWMQNKLNGKQGNKKPNTVPITTHPAKQEPREEFSDWPHGLLAIGTFGNNDLKENAAESQDIQEDPTSSEEILDNFTPEEVGKLHKELTKLLTRKPNIEKEIADLPLDRFLNCPSSLEVDRRNSNALCSDSADDHKDEDIEKTISVILGRCKEICGDNNKKAIGKKSISFLLKKMFVCRSGFAPQPSLRDTLQESRMEKLLRVMLNKKIINPQGSSRAASMKKYLEDRQIPTKKESNTEDDTKEKINNGCKWVKTDSEYIVLEI*

>UA05_DRO1_1
MKLFGWMQNKLNGKQGNKKPNTVPITTHPAKQEPREEFSDWPHGLLAIGTFGNNDLKENAAESQDIQEDPTSSEEILDNFTPEEVGKLHKELTKLLTRKPNIEKEIADLPLDRFLNCPSSLEVDRRNSNALCSDSADDHKDEDIEKTISVILGRCKEICGDNNKKAIGKKSISFLLKKMFVCRSGFAPQPSLRDTLQESRMEKLLRVMLNKKIINPQGSSRAASMKKYLEDRQIPTKKESNTEDDTKEKINNGCKWVKTDSEYIVLEI*

>UA05_DRO1_2
MKLFGWMQNKLNGKQGNKKPNTVPITTHPAKQEPREEFSDWPHGLLAIGTFGNNDLKENAAESQDIQEDPTSSEEILDNFTPEEVGKLHKELTKLLTRKPNIEKEIADLPLDRFLNCPSSLEVDRRNSNALCSDSADDHKDEDIEKTISVILGRCKEICGDNNKKAIGKKSISFLLKKMFVCRSGFAPQPSLRDTLQESRMEKLLRVMLNKKIINPQGSSRAASMKKYLEDRQIPTKKESNTEDDTKEKINNGCKWVKTDSEYIVLEI*

>Vivot_DRO1_2
MKLFGWMQNKLNGKQGNKKPNTVPITTHPAKQEPREEFSDWPHGLLAIGTFGNNDLKENAAESQDIQEDPTSSEEILDNFTPEEVGKLHKELTKLLTRKPNIEKEIADLPLDRFLNCPSSLEVDRRNSNALCSDSADDHKDEDIEKTISVILGRCKEICGDNNKKAIGKKSISFLLKKMFVCRSGFAPQPSLRDTLQESRMEKLLRVMLNKKIINPQGSSRAASMKKYLEDRQIPTKKESNTEDDTKEKINNGCKWVKTDSEYIVLEI*

>Vivot_DRO1_1
MKLFGWMQNKLNGKQGNKKPNTVPITTHPAKQEPREEFSDWPHGLLAIGTFGNNDLKENAAESQDIQEDPTSSEEILDNFTPEEVGKLHKELTKLLTRKPNIEKEIADLPLDRFLNCPSSLEVDRRNSNALCSDSADDHKDEDIEKTISVILGRCKEICGDNNKKAIGKKSISFLLKKMFVCRSGFAPQPSLRDTLQESRMEKLLRVMLNKKIINPQGSSRAASMKKYLEDRQIPTKKESNTEDDTKEKINNGCKWVKTDSEYIVLEI*

>Prunus_webbii_DRO1_1
MKLFGWMQNKLNGKQGNKKPNTVPITTHPAKQEPREEFSDWPHGLLAIGTFGNNDLKENAAESQDIQEDPTSSEEILDNFTPEEVGKLHKELTKLLTRKPNIEKEIADLPLDRFLNCPSSLEVDRRNSNALCSDSADDHKDEDIEKTISVILGRCKEICGDNNKKAIGKKSISFLLKKMFVCRSGFAPQPSLRDTLQESRMEKLLRVMLNKKIINPQGSSRAASMKKYLEDRQIPTKKESNTEDDTKEKINNGCKWVKTDSEYIVLEI*

>Prunus_webbii_DRO1_2
MKLFGWMQNKLNGKQGNKKPNTVPITTHPAKQEPREEFSDWPHGLLAIGTFGNNDLKENAAESQDIQEDPTSSEEILDNFTPEEVGKLHKELTKLLTRKPNIEKEIADLPLDRFLNCPSSLEVDRRNSNALCSDSADDHKDEDIEKTISVILGRCKEICGDNNKKAIGKKSISFLLKKMFVCRSGFAPQPSLRDTLQESRMEKLLRVMLNKKIINPQGSSRAASMKKYLEDRQIPTKKESNTEDDTKEKINNGCKWVKTDSEYIVLEI*

>Achaak_DRO1_1
MKLFGWMQNKLNGKQGNKKPNTVPITTHPAKQEPREEFSDWPHGLLAIGTFGNNDLKENAAESQDIQEDPTSSEEILDNFTPEEVGKLHKELTKLLTRKPNIEKEIADLPLDRFLNCPSSLEVDRRNSNALCSDSADDHKDEDIEKTISVILGRCKEICGDNNKKAIGKKSISFLLKKMFVCRSGFAPQPSLRDTLQESRMEKLLRVMLNKKIINPQGSSRAASMKKYLEDRQIPTKKESNTEDDTKEKINNGCKWVKTDSEYIVLEI*

>Achaak_DRO1_2
MKLFGWMQNKLNGKQGNKKPNTVPITTHPAKQEPREEFSDWPHGLLAIGTFGNNDLKENAAESQDIQEDPTSSEEILDNFTPEEVGKLHKELTKLLTRKPNIEKEIADLPLDRFLNCPSSLEVDRRNSNALCSDSADDHKDEDIEKTISVILGRCKEICGDNNKKAIGKKSISFLLKKMFVCRSGFAPQPSLRDTLQESRMEKLLRVMLNKKIINPQGSSRAASMKKYLEDRQIPKKKESNTEDDTKEKINNGCKWVKTDSEYIVLEI*

>Falsa_Barese_DRO1_1
MKLFGWMQNKLNGKQGNKKPNTVPITTHPAKQEPREEFSDWPHGLLAIGTFGNNDLKENAAESQDIQEDPTSSEEILDNFTPEEVGKLHKELTKLLTRKPNIEKEIADLPLDRFLNCPSSLEVDRRNSNALCSDSADDHKDEDIEKTISVILGRCKEICGDNNKKAIGKKSISFLLKKMFVCRSGFAPQPSLRDTLQESRMEKLLRVMLNKKIINPQGSSRAASMKKYLEDRQIPTKKESNTEDDTKEKINNGCKWVKTDSEYIVLEI*

>Falsa_Barese_DRO1_2MKLFGWMQNKLNGKQGNKKPNTVPITTHPAKQEPREEFSDWPHGLLAIGTFGNNDLKENAAESQDIQEDPTSSEEILDNFTPEEVGKLHKELTKLLTRKPNIEKEIADLPLDRFLNCPSSLEVDRRNSNALCSDSADDHKDEDIEKTISVILGRCKEICGDNNKKAIGKKSISFLLKKMFVCRSGFAPQPSLRDTLQESRMEKLLRVMLNKKIINPQGSSRAASMKKYLEDRQIPKKKESNTEDDTKEKINNGCKWVKTDSEYIVLEI*

>Genco_DRO1_1
MKLFGWMQNKLNGKQGNKKPNTVPITTHPAKQEPREEFSDWPHGLLAIGTFGNNDLKENAAESQDIQEDPTSSEEILDNFTPEEVGKLHKELTKLLTRKPNIEKEIADLPLDRFLNCPSSLEVDRRNSNALCSDSADDHKDEDIEKTISVILGRCKEICGDNNKKAIGKKSISFLLKKMFVCRSGFAPQPSLRDTLQESRMEKLLRVMLNKKIINPQGSSRAASMKKYLEDRQIPTKKESNTEDDTKEKINNGCKWVKTDSEYIVLEI*

>Genco_DRO1_2
MKLFGWMQNKLNGKQGNKKPNTVPITTHPAKQEPREEFSDWPHGLLAIGTFGNNDLKENAAESQDIQEDPTSSEEILDNFTPEEVGKLHKELTKLLTRKPNIEKEIADLPLDRFLNCPSSLEVDRRNSNALCSDSADDHKDEDIEKTISVILGRCKEICGDNNKKAIGKKSISFLLKKMFVCRSGFAPQPSLRDTLQESRMEKLLRVMLNKKIINPQGSSRAASMKKYLEDRQIPKKKESNTEDDTKEKINNGCKWVKTDSEYIVLEI*

>Guara_DRO1_1
MKLFGWMQNKLNGKQGNKKPNTVPITTHPAKQEPREEFSDWPHGLLAIGTFGNNDLKENAAESQDIQEDPTSSEEILDNFTPEEVGKLHKELTKLLTRKPNIEKEIADLPLDRFLNCPSSLEVDRRNSNALCSDSADDHKDEDIEKTISVILGRCKEICGDNNKKAIGKKSISFLLKKMFVCRSGFAPQPSLRDTLQESRMEKLLRVMLNKKIINPQGSSRAASMKKYLEDRQIPTKKESNTEDDTKEKINNGCKWVKTDSEYIVLEI*

>Guara_DRO1_2
MKLFGWMQNKLNGKQGNKKPNTVPITTHPAKQEPREEFSDWPHGLLAIGTFGNNDLKENAAESQDIQEDPTSSEEILDNFTPEEVGKLHKELTKLLTRKPNIEKEIADLPLDRFLNCPSSLEVDRRNSNALCSDSADDHKDEDIEKTISVILGRCKEICGDNNKKAIGKKSISFLLKKMFVCRSGFAPQPSLRDTLQESRMEKLLRVMLNKKIINPQGSSRAASMKKYLEDRQIPKKKESNTEDDTKEKINNGCKWVKTDSEYIVLEI*

>Vairo_DRO1_1
MKLFGWMQNKLNGKQGNKKPNTVPITTHPAKQEPREEFSDWPHGLLAIGTFGNNDLKENAAESQDIQEDPTSSEEILDNFTPEEVGKLHKELTKLLTRKPNIEKEIADLPLDRFLNCPSSLEVDRRNSNALCSDSADDHKDEDIEKTISVILGRCKEICGDNNKKAIGKKSISFLLKKMFVCRSGFAPQPSLRDTLQESRMEKLLRVMLNKKIINPQGSSRAASMKKYLEDRQIPTKKESNTEDDTKEKINNGCKWVKTDSEYIVLEI*

>Vairo_DRO1_2
MKLFGWMQNKLNGKQGNKKPNTVPITTHPAKQEPREEFSDWPHGLLAIGTFGNNDLKENAAESQDIQEDPTSSEEILDNFTPEEVGKLHKELTKLLTRKPNIEKEIADLPLDRFLNCPSSLEVDRRNSNALCSDSADDHKDEDIEKTISVILGRCKEICGDNNKKAIGKKSISFLLKKMFVCRSGFAPQPSLRDTLQESRMEKLLRVMLNKKIINPQGSSRAASMKKYLEDRQIPKKKESNTEDDTKEKINNGCKWVKTDSEYIVLEI*

>Lauranne_DRO1_1
MKLFGWMQNKLNGKQGNKKPNTVPITTHPAKQEPREEFSDWPHGLLAIGTFGNNDLKENAAESQDIQEDPTSSEEILDNFTPEEVGKLHKELTKLLTRKPNIEKEIADLPLDRFLNCPSSLEVDRRNSNALCSDSADDHKDEDIEKTISVILGRCKEICGDNNKKAIGKKSISFLLKKMFVCRSGFAPQPSLRDTLQESRMEKLLRVMLNKKIINPQGSSRAASMKKYLEDRQIPTKKESNTEDDTKEKINNGCKWVKTDSEYIVLEI*

>Lauranne_DRO1_2
MKLFGWMQNKLNGKQGNKKPNTVPITTHPAKQEPREEFSDWPHGLLAIGTFGNNDLKENAAESQDIQEDPTSSEEILDNFTPEEVGKLHKELTKLLTRKPNIEKEIADLPLDRFLNCPSSLEVDRRNSNALCSDSADDHKDEDIEKTISVILGRCKEICGDNNKKAIGKKSISFLLKKMFVCRSGFAPQPSLRDTLQESRMEKLLRVMLNKKIINPQGSSRAASMKKYLEDRQIPKKKESNTEDDTKEKINNGCKWVKTDSEYIVLEI*

>Vialfas_DRO1_1
MKLFGWMQNKLNGKQGNKKPNTVPITTHPAKQEPREEFSDWPHGLLAIGTFGNNDLKENAAESQDIQEDPTSSEEILDNFTPEEVGKLHKELTKLLTRKPNIEKEIADLPLDRFLNCPSSLEVDRRNSNALCSDSADDHKDEDIEKTISVILGRCKEICGDNNKKAIGKKSISFLLKKMFVCRSGFAPQPSLRDTLQESRMEKLLRVMLNKKIINPQGSSRAASMKKYLEDRQIPTKKESNTEDDTKEKINNGCKWVKTDSEYIVLEI*

>Vialfas_DRO1_2
MKLFGWMQNKLNGKQGNKKPNTVPITTHPAKQEPREEFSDWPHGLLAIGTFGNNDLKENAAESQDIQEDPTSSEEILDNFTPEEVGKLHKELTKLLTRKPNIEKEIADLPLDRFLNCPSSLEVDRRNSNALCSDSADDHKDEDIEKTISVILGRCKEICGDNNKKAIGKKSISFLLKKMFVCRSGFAPQPSLRDTLQESRMEKLLRVMLNKKIINPQGSSRAASMKKYLEDRQIPKKKESNTEDDTKEKINNGCKWVKTDSEYIVLEI*

>Marinada_DRO1_1
MKLFGWMQNKLNGKQGNKKPNTVPITTHPAKQEPREEFSDWPHGLLAIGTFGNNDLKENAAESQDIQEDPTSSEEILDNFTPEEVGKLHKELTKLLTRKPNIEKEIADLPLDRFLNCPSSLEVDRRNSNALCSDSADDHKDEDIEKTISVILGRCKEICGDNNKKAIGKKSISFLLKKMFVCRSGFAPQPSLRDTLQESRMEKLLRVMLNKKIINPQGSSRAASMKKYLEDRQIPTKKESNTEDDTKEKINNGCKWVKTDSEYIVLEI*

>Marinada_DRO1_2
MKLFGWMQNKLNGKQGNKKPNTVPITTHPAKQEPREEFSDWPHGLLAIGTFGNNDLKENAAESQDIQEDPTSSEEILDNFTPEEVGKLHKELTKLLTRKPNIEKEIADLPLDRFLNCPSSLEVDRRNSNALCSDSADDHKDEDIEKTISVILGRCKEICGDNNKKAIGKKSISFLLKKMFVCRSGFAPQPSLRDTLQESRMEKLLRVMLNKKIINPQGSSRAASMKKYLEDRQIPKKKESNTEDDTKEKINNGCKWVKTDSEYIVLEI*

>UA03_DRO1_1
MKLFGWMQNKLNGKQGNKKPNTVPITTHPAKQEPREEFSDWPHGLLAIGTFGNNDLKENAAESQDIQEDPTSSEEILDNFTPEEVGKLHKELTKLLTRKPNIEKEIADLPLDRFLNCPSSLEVDRRNSNALCSDSADDHKDEDIEKTISVILGRCKEICGDNNKKAIGKKSISFLLKKMFVCRSGFAPQPSLRDTLQESRMEKLLRVMLNKKIINPQGSSRAASMKKYLEDRQIPTKKESNTEDDTKEKINNGCKWVKTDSEYIVLEI*

>UA03_DRO1_2
MKLFGWMQNKLNGKQGNKKPNTVPITTHPAKQEPREEFSDWPHGLLAIGTFGNNDLKENAAESQDIQEDPTSSEEILDNFTPEEVGKLHKELTKLLTRKPNIEKEIADLPLDRFLNCPSSLEVDRRNSNALCSDSADDHKDEDIEKTISVILGRCKEICGDNNKKAIGKKSISFLLKKMFVCRSGFAPQPSLRDTLQESRMEKLLRVMLNKKIINPQGSSRAASMKKYLEDRQIPKKKESNTEDDTKEKINNGCKWVKTDSEYIVLEI*

>A_la_Dame_DRO1_1
MKLFGWMQNKLNGKQGNKKPNTVPITTHPAKQEPREEFSDWPHGLLAIGTFGNNDLKENAAESQDIQEDPTSSEEILDNFTPEEVGKLHKELTKLLTRKPNIEKEIADLPLDRFLNCPSSLEVDRRNSNALCSDSADDHKDEDIEKTISVILGRCKEICGDNNKKAIGKKSISFLLKKMFVCRSGFAPQPSLRDTLQESRMEKLLRVMLNKKIINPQGSSRAASMKKYLEDRQIPTKKESNTEDDTKEKINNGCKWVKTDSEYIVLEI*

>A_la_Dame_DRO1_2
MKLFGWMQNKLNGKQGNKKPNTVPITTHPAKQEPREEFSDWPHGLLAIGTFGNNDLKENAAESQDIQEDPTSSEEILDNFTPEEVGKLHKELTKLLTRKPNIEKEIADLPLDRFLNCPSSLEVDRRNSNALCSDSADDHKDEDIEKTISVILGRCKEICGDNNKKAIGKKSISFLLKKMFVCRSGFAPQPSLRDTLQESRMEKLLRVMLNKKIINPQGSSRAASMKKYLEDRQIPKKKESSTEDDTKEKINNGCKWVKTDSEYIVLEI*

>Primorski_DRO1_1
MKLFGWMQNKLNGKQGNKKPNTVPITTHPAKQEPREEFSDWPHGLLAIGTFGNNDLKENAAESQDIQEDPTSSEEILDNFTPEEVGKLHKELTKLLTRKPNIEKEIADLPLDRFLNCPSSLEVDRRNSNALCSDSADDHKDEDIEKTISVILGRCKEICGDNNKKAIGKKSISFLLKKMFVCRSGFAPQPSLRDTLQESRMEKLLRVMLNKKIINPQGSSRAASMKKYLEDRQIPTKKESNTEDDTKEKINNGCKWVKTDSEYIVLEI*

>Primorski_DRO1_2
MKLFGWMQNKLNGKQGNKKPNTVPITTHPAKQEPREEFSDWPHGLLAIGTFGNNDLKENAAESQDIQEDPTSSEEILDNFTPEEVGKLHKELTKLLTRKPNIEKEIADLPLDRFLNCPSSLEVDRRNSNALCSDSADDHKDEDIEKTISVILGRCKEICGDNNKKAIGKKSISFLLKKMFVCRSGFAPQPSLRDTLQESRMEKLLRVMLNKKIISPQGSSRAASMKKYLEDRQIPKKKESNTEDDTKEKINNGCKWVKTDSEYIVLEI*

>Retsou_DRO1_1
MKLFGWMQNKLNGKQGNKKPNTVPITTHPAKQEPREEFSDWPHGLLAIGTFGNNDLKENAAESQDIQEDPTSSEEILDNFTPEEVGKLHKELTKLLTRKPNIEKEIADLPLDRFLNCPSSLEVDRRNSNALCSDSADDHKDEDIEKTISVILGRCKEICGDNNKKAIGKKSISFLLKKMFVCRSGFAPQPSLRDTLQESRMEKLLRVMLNKKIINPQGSSRAASMKKYLEDRQIPTKKESNTEDDTKEKINNGCKWVKTDSEYIVLEI*

>Retsou_DRO1_2
MKLFGWMQNKLNGKQGNKKPNTVPITTHPAKQEPREEFSDWPHGLLAIGTFGNNDLKENAAESQDIQEDPTSSEEILDNFTPEEVGKLHKELTKLLTRKPNIEKEIADLPLDRFLNCPSSLEVDRRNSNALCSDSADDHKDEDIEKTISVILGRCKEICGDNNKKAIGKKSISFLLKKMFVCRSGFAPQPSLRDTLQESRMEKLLRVMLNKKIISPQGSSRAASMKKYLEDRQIPKKKESNTEDDTKEKINNGCKWVKTDSEYIVLEI*

>Desmayo_Largueta_DRO1_1
MKLFGWMQNKLNGKQGNKKPNTVPITTHPAKQEPREEFSDWPHGLLAIGTFGNNDLKENAAESQDIQEDPTSSEEILDNFTPEEVGKLHKELTKLLTRKPNIEKEIADLPLDRFLNCPSSLEVDRRNSNALCSDSADDHKDEDIEKTISVILGRCKEICGDNNKKAIGKKSISFLLKKMFVCRSGFAPQPSLRDTLQESRMEKLLRVMLNKKIINPQGSSRAASMKKYLEDRQIPTKKESNTEDDTKEKINNGCKWVKTDSEYIVLEI*

>Desmayo_Largueta_DRO1_2
MKLFGWMQNKLNGKQGNKKPNTVPITTHPAKQEPREEFSDWPHGLLAIGTFGNNDLKENAAESQDIQEDPTSSEEILDNFTPEEVGKLHKELTKLLTRKPNIEKEIADLPLDRFLNCPSSLEVDRRNSNALCSDSADDHKDEDIEKTISVILGRCKEICGDNNKKAIGKKSISFLLKKMFVCRSGFAPQPSLRDTLQESRMEKLLRVMLNKKIISPQGSSRAASMKKYLEDRQIPTKKESNTEDDTKEKINNGCKWVKTDSEYIVLEI*

>Isabelona_DRO1_1
MKLFGWMQNKLNGKQGNKKPNTVPITTHPAKQEPREEFSDWPHGLLAIGTFGNNDLKENAAESQDIQEDPTSSEEILDNFTPEEVGKLHKELTKLLTRKPNIEKEIADLPLDRFLNCPSSLEVDRRNSNALCSDSADDHKDEDIEKTISVILGRCKEICGDNNKKAIGKKSISFLLKKMFVCRSGFAPQPSLRDTLQESRMEKLLRVMLNKKIINPQGSSRAASMKKYLEDRQIPTKKESNTEDDTKEKINNGCKWVKTDSEYIVLEI*

>Isabelona_DRO1_2
MKLFGWMQNKLNGKQGNKKPNTVPITTHPAKQEPREEFSDWPHGLLAIGTFGNNDLKENAAESQDIQEDPTSSEEILDNFTPEEVGKLHKELTKLLTRKPNIEKEIADLPLDRFLNCPSSLEVDRRNSNALCSDSADDHKDEDIEKTISVILGRCKEICGDNNKKAIGKKSISFLLKKMFVCRSGFAPQPSLRDTLQESRMEKLLRVMLNKKIISPQGSSRAASMKKYLEDRQIPTKKESNTEDDTKEKINNGCKWVKTDSEYIVLEI*

>Marcona_DRO1_1
MKLFGWMQNKLNGKQGNKKPNTVPITTHPAKQEPREEFSDWPHGLLAIGTFGNNDLKENAAESQDIQEDPTSSEEILDNFTPEEVGKLHKELTKLLTRKPNIEKEIADLPLDRFLNCPSSLEVDRRNSNALCSDSADDHKDEDIEKTISVILGRCKEICGDNNKKAIGKKSISFLLKKMFVCRSGFAPQPSLRDTLQESRMEKLLRVMLNKKIINPQGSSRAASMKKYLEDRQIPTKKESNTEDDTKEKINNGCKWVKTDSEYIVLEI*

>Marcona_DRO1_2
MKLFGWMQNKLNGKQGNKKPNTVPITTHPAKQEPREEFSDWPHGLLAIGTFGNNDLKENAAESQDIQEDPTSSEEILDNFTPEEVGKLHKELTKLLTRKPNIEKEIADLPLDRFLNCPSSLEVDRRNSNALCSDSADDHKDEDIEKTISVILGRCKEICGDNNKKAIGKKSISFLLKKMFVCRSGFAPQPSLRDTLQESRMEKLLRVMLNKKIISPQGSSRAASMKKYLEDRQIPTKKESNTEDDTKEKINNGCKWVKTDSEYIVLEI*

>Strouts_DRO1_1
MKLFGWMQNKLNGKQGNKKPNTVPITTHPAKQEPREEFSDWPHGLLAIGTFGNNDLKENAAESQDIQEDPTSSEEILDNFTPEEVGKLHKELTKLLTRKPNIEKEIADLPLDRFLNCPSSLEVDRRNSNALCSDSADDHKDEDIEKTISVILGRCKEICGDNNKKAIGKKSISFLLKKMFVCRSGFAPQPSLRDTLQESRMEKLLRVMLNKKIINPQGSSRAASMKKYLEDRQIPTKKESNTEDDTKEKINNGCKWVKTDSEYIVLEI*

>Strouts_DRO1_2
MKLFGWMQNKLNGKQGNKKPNTVPITTHPAKQEPREEFSDWPHGLLAIGTFGNNDLKENAAESQDIQEDPTSSEEILDNFTPEEVGKLHKELTKLLTRKPNIEKEIADLPLDRFLNCPSSLEVDRRNSNALCSDSADDHKDEDIEKTISVILGRCKEICGDNNKKAIGKKSISFLLKKMFVCRSGFAPQPSLRDTLQESRMEKLLRVMLNKKIISPQGSSRAASMKKYLEDRQIPTKKESNTEDDTKEKINNGCKWVKTDSEYIVLEI*

>Ardechoise_DRO1_1
MKLFGWMQNKLNGKQGNKKPNTVPITTHPAKQEPREEFSDWPHGLLAIGTFGNNDLKENAAESQDIQEDPTSSEEILDNFTPEEVGKLHKELTKLLTRKPNIEKEIADLPLDRFLNCPSSLEVDRRNSNALCSDSADDHKDEDIEKTISVILGRCKEICGDNNKKAIGKKSISFLLKKMFVCRSGFAPQPSLRDTLQESRMEKLLRVMLNKKIINPQGSSRAASMKKYLEDRQIPTKKESNTEDDTKEKINNGCKWVKTDSEYIVLEI*

>Ardechoise_DRO1_2
MKLFGWMQNKLNGKQGNKKPNTVPITTHPAKQEPREEFSDWPHGLLAIGTFGNNDLKENAAESQDIQEDPTSSEEILDNFTPEEVGKLHKELTKLLTRKPNIEKEIADLPLDRFLNCPSSLEVDRRNSNALCSDSADDHKDEDIEKTISVILGRCKEICGDNNKKAIGKKSISFLLKKMFVCRSGFAPQPSLRDTLQESRMEKLLRVMLNKKIISPQGSSRAASMKKYLEDRQIPTKKESNTEDDTKEKINNGCKWVKTDSEYIVLEI*

>Texas_DRO2_1
MKIFDWMQSKLTGKTLIKKPSSKVFYDDKVQKPPKEEVNEWPHGLLTIGTLGNGDLKEDQQSNPPPSPKNHPHGFTPEEVRNIQNELNSYLNEEADHQSNSGTELEKVPNFLPLDTFLNRQSSLKAERNGNNADCDESKENGSRFQQSGSVVLSRGKDVCLENTNTAIGKKSLSFLLKKVFVCRSGFAPAAAPGLRDPILESRMEKILKAILHKKIYPKNSSASTMSMKKYLENRHNIAKSANDEEINIDKEDEGSKWVKTDSEYIVLEI*

>Texas_DRO2_2
MKIFDWMQSKLTGKTLIKKPSSKVFYDDKVQKPPKEEVNEWPHGLLTIGTLGNGDLKEDQQSNPPPSPKNHPHGFTPEEVRNIQNELNSYLNEEADHQSNSGTELEKVPNFLPLDTFLNRQSSLKAERNGNNADCDESKENGSRFQQSGSVVLSRGKDVCLENTNTAIGKKSLSFLLKKVFVCRSGFAPAAAPGLRDPILESRMEKILKAILHKKIYPKNSSASTMSMKKYLENRHNIAKSANDEEINIDKEDEGSKWVKTDSEYIVLEI*

>Prunus_bucharica_DRO2_1
MKIFDWMQSKLTGKTLIKKPSSKVFYDDKVQKPPKEEVNEWPHGLLTIGTLGNSDLKEDQQSNPPPSPKNHPHGFTPEEVRNIQNELNSYLNEEADHQPNSGAELEKVPNFLPLDKFLNRQSSLKAERNGNNADCDESKENGSRFQQSGSVVLSRGKDVCLENTNTAIGKKSLSFLLKKVFVCRSGFAPAAAPGLRDPILESRMEKILKAILHKKIYPKSSSASTMSMKKYLENRHNIAKSANDEEINIDKEDEGSKWVKTDSEYIVLEI*

>Prunus_bucharica_DRO2_2
MKIFDWMQSKLTGKTLIKKPSSKVFYDDKVQKPPKEEVNEWPHGLLTIGTLGNSDLKEDQQSNPPPSPKNHPHGFTPEEVRNIQNELNSYLNEEADHQPNSGAELEKVPNFLPLDKFLNRQSSLKAERNGNNADCDESKENGSRFQQSGSVVLSRGKDVCLENTNTAIGKKSLSFLLKKVFVCRSGFAPAAAPGLRDPILESRMEKILKAILHKKIYPKSSSASTMSMKKYLENRHNIAKSANDEEINIDKEDEGSKWVKTDSEYIVLEI*

>Prunus_kuramica_DRO2_1
MKIFDWMQSKLTGKTLIKKPSSKVFYDDKVQKPPKEEVNEWPHGLLTIGTLGNSDLKEDQQSNPPPSPKNHPHGFTPEEVRNIQNELNSYLNEEADHQSNSGAELEKVPNFLPLDKFLNRQSSLKAERNGNNADCDESKENGSRFQQSGSVVLSRGKDVCLENTNTAIGKKSLSFLLKKVFVCRSGFAPAAAPGLRDPILESRMEKILKAILHKKIYPKSSSASTMSMKKYLENRHNIAKSANDEEINIDKEDEGSKWVKTDSEYIVLEI*

>Prunus_kuramica_DRO2_2
MKIFDWMQSKLTGKTLIKKPSSKVFYDDKVQKPPKEEVNEWPHGLLTIGTLGNSDLKEDQQSNPPPSPKNHPHGFTPEEVRNIQNELNSYLNEEADHQSNSGAELEKVPNFLPLDKFLNRQSSLKAERNGNNADCDESKENGSRFQQSGSVVLSRGKDVCLENTNTAIGKKSLSFLLKKVFVCRSGFAPAAAPGLRDPILESRMEKILKAILHKKIYRKSSSASTMSMKKYLQNRHNIAKSANDEEINIDKEDEGSKWVKTDSEYIVLEI*

>Garfi_DRO2_1
MKIFDWMQSKLTGKTLIKKPSSKVFYDDKVQKPPKEEVNEWPHGLLTIGTLGNGDLKEDQQSNPPPSPKNHPHGFTPEEVRNIQNELNSYLNEEADHQSNSGTELEKVPNFLPLDTFLNRQSSLKAERNGNNADCDESKENGSRFQQSGSVVLSRGKDVCLENTNTAIGKKSLSFLLKKVFVCRSGFAPAAAPGLRDPILESRMEKILKAILHKKIYPKSSSASTMSMKKYLENRHNIAKSANDEEINIDKEDEGSKWVKTDSEYIVLEI*

>Garfi_DRO2_2
MKIFDWMQSKLTGKTLIKKPSSKVFYDDKVQKPPKEEVNEWPHGLLTIGTLGNGDLKEDQQSNPPPSPKNHPHGFTPEEVRNIQNELNSYLNEEADHQSNSGTELEKVPNFLPLDTFLNRQSSLKAERNGNNADCDESKENGSRFQQSGSVVLSRGKDVCLENTNTAIGKKSLSFLLKKVFVCRSGFAPAAAPGLRDPILESRMEKILKAILHKKIYPKSSSASTMSMKKYLENRHNIAKSANDEEINIDKEDEGSKWVKTDSEYIVLEI*

>Prunus_fenzliana_DRO2_1
MKIFDWMQSKLTGKTLIKKPSSKVFYDDKVQKPPKEEVNEWPHGLLTIGTLGNGDLKEDQQSNPPPSPKNHPHGFTPEEVRNIQNELNSYLNEEADHQSNSGTELEKVPNFLPLDTFLNRQSSLKAERNGNNADCDESKENGSRFQQSGSVVLSRGKDVCLENTNTAIGKKSLSFLLKKVFVCRSGFAPAAAPGLRDPILESRMEKILKAILHKKIYPKSSSASTMSMKKYLENRHNIAKSANDEEINIDKEDEGSKWVKTDSEYIVLEI*

>Prunus_fenzliana_DRO2_2
MKIFDWMQSKLTGKTLIKKPSSKVFYDDKVQKPPKEEVNEWPHGLLTIGTLGNSDLKEDQQSNPPPSPKNHPHGFTPEEVRNIQNELNSYLNEEADHQSNSGAELEKVPNFLPLDKFLNRQSSLKAERNGNNADCDESKENGSRFQRSGSVVLSRGKDVCLENTNTAIGKKSLSFLLKKVFVCRSGFAPAAAPGLRDPILESRMEKILKAILHKKIYPKSSSASTMSMKKYLENRHNIAKSANDEEINIDKEDEGSKWVKTDSEYIVLEI*

>Retsou_DRO2_1
MKIFDWMQSKLTGKTLIKKPSSKVFYDDKVQKPPKEEVNEWPHGLLTIGTLGNGDLKEDQQSNPPPSPKNHPHGFTPEEVRNIQNELNSYLNEEADHQSNSGTELEKVPNFLPLDTFLNRQSSLKAERNGNNADCDESKENGSRFQQSGSVVLSRGKDVCLENTNTAIGKKSLSFLLKKVFVCRSGFAPAAAPGLRDPILESRMEKILKAILHKKIYPKNSSASTMSMKKYLENRHNIAKSANDEEINIDKEDEGSKWVKTDSEYIVLEI*

>Retsou_DRO2_2
MKIFDWMQSKLTGKTLIKKPSSKVFYDDKVQKPPKEEVNEWPHGLLTIGTLGNSDLKEDQQSNPPPSPKNRPHGFTPEEVRNIQNELNSYLNEEADHQSNSGAELEKVPNFLPLDKFLNRQSSLKAERNGNNADCDESKENGSRFQRSGSVVLSRGKDVCLENTNTAIGKKSLSFLLKKVFVCRSGFAPAAAPGLRDPILESRMEKILKAILHKKIYPKSSSASTMSMKKYLENRHNIAKSANDEEINIDKEDEGSKWVKTDSEYIVLEI*

>Belle_dAurons_DRO2_1
MKIFDWMQSKLTGKTLIKKPSSKVFYDDKVQKPPKEEVNEWPHGLLTIGTLGNGDLKEDQQSNPPPSPKNHPHGFTPEEVRNIQNELNSYLNEEADHQSNSGTELEKVPNFLPLDTFLNRQSSLKAERNGNNADCDESKENGSRFQQSGSVVLSRGKDVCLENTNTAIGKKSLSFLLKKVFVCRSGFAPAAAPGLRDPILESRMEKILKAILHKKIYPKNSSASTMSMKKYLENRHNIAKSANDEEINIDKEDEGSKWVKTDSEYIVLEI*

>Belle_dAurons_DRO2_2
MKIFDWMQSKLTGKTLIKKPSSKVFYDDKVQKPPKEEVNEWPHGLLTIGTLGNSDLKEDQQSNPPPSPKNRPHGFTPEEVRNIQNELNSYLNEEADHQSNSGAELEKVPNFLPLDKFLNRQSSLKAERNGNNADCDESKENGSRFRSGSVVLSRGKDVCLENTNTAIGKKSLSFLLKKVFVCRSGFAPAAAPGLRDPILESRMEKILKAILHKKIYPKSSSASTMSMKKYLENRHNIAKSANDEEINIDKEDEGSKWVKTDSEYIVLEI*

>Doree_DRO2_1
MKIFDWMQSKLTGKTLIKKPSSKVFYDDKVQKPPKEEVNEWPHGLLTIGTLGNSDLKEDQQSNPPPSPKNHPHGFTPEEVRNIQNELNSYLNEEADHQSNSGAELEKVPNFLPLDTFLNRQSSLKAERNGNNADCDESKENGSRFQQSGSVVLSRGKDVCLENTNTAIGKKSLSFLLKKVFVCRSGFAPAAAPGLRDPILESRMEKILKAILHKKIYPKNSSASTMSMKKYLENRHNIAKSANDEEINIDKEDEGSKWVKTDSEYIVLEI*

>Doree_DRO2_2
MKIFDWMQSKLTGKTLIKKPSSKVFYDDKVQKPPKEEVNEWPHGLLTIGTLGNSDLKEDQQSNPPPSPKNRPHGFTPEEVRNIQNELNSYLNEEADHQSNSGAELEKVPNFLPLDKFLNRQSSLKAERNGNNADCDESKENGSRFQSGSVVLSRGKDVCLENTNTAIGKKSLSFLLKKVFVCRSGFAPAAAPGLRDPILESRMEKILKAILHKKIYPKSSSASTMSMKKYLENRHNIAKSANDEEINIDKEDEGSKWVKTDSEYIVLEI*

>Ardechoise_DRO2_1
MKIFDWMQSKLTGKTLIKKPSSKVFYDDKVQKPPKEEVNEWPHGLLTIGTLGNGDLKEDQQSNPPPSPKNHPHGFTPEEVRNIQNELNSYLNEEADHQSNSGTELEKVPNFLPLDTFLNRQSSLKAERNGNNADCDESKENGSRFQQSGSVVLSRGKDVCLENTNTAIGKKSLSFLLKKVFVCRSGFAPAAAPGLRDPILESRMEKILKAILHKKIYPKNSSASTMSMKKYLENRHNIAKSANDEEINIDKEDEGSKWVKTDSEYIVLEI*

>Ardechoise_DRO2_2
MKIFDWMQSKLTGKTLIKKPSSKVFYDDKVQKPPKEEVNEWPHGLLTIGTLGNSDLKEDQQSNPPPSPKNRPHGFTPEEVRNIQNELNSYLNEEADHQSNSGAELEKVPNFLPLDKFLNRQSSLKAERNGNNADCDESKENGSRFQSGSVVLSRGKDVCLENTNTAIGKKSLSFLLKKVFVCRSGFAPAAAPGLRDPILESRMEKILKAILHKKIYPKSSSASTMSMKKYLENRHNIAKSANDEEINIDKEDEGSKWVKTDSEYIVLEI*

>Atocha_DRO2_1
MKIFDWMQSKLTGKTLIKKPSSKVFYDDKVQKPPKEEVNEWPHGLLTIGTLGNGDLKEDQQSNPPPSPKNHPHGFTPEEVRNIQNELNSYLNEEADHQSNSGTELEKVPNFLPLDTFLNRQSSLKAERNGNNADCDESKENGSRFQQSGSVVLSRGKDVCLENTNTAIGKKSLSFLLKKVFVCRSGFAPAAAPGLRDPILESRMEKILKAILHKKIYPKNSSASTMSMKKYLENRHNIAKSANDEEINIDKEDEGSKWVKTDSEYIVLEI*

>Atocha_DRO2_2
MKIFDWMQSKLTGKTLIKKPSSKVFYDDKVQKPPKEEVNEWPHGLLTIGTLGNSDLKEDQQSNPPPSPKNRPHGFTPEEVRNIQNELNSYLNEEADHQSNSGAELEKVPNFLPLDKFLNRQSSLKAERNGNNADCDESKENGSRFQSGSVVLSRGKDVCLENTNTAIGKKSLSFLLKKVFVCRSGFAPAAAPGLRDPILESRMEKILKAILHKKIYPKSSSASTMSMKKYLENRHNIAKSANDEEINIDKEDEGSKWVKTDSEYIVLEI*

>Desmayo_Largueta_DRO2_1
MKIFDWMQSKLTGKTLIKKPSSKVFYDDKVQKPPKEEVNEWPHGLLTIGTLGNGDLKEDQQSNPPPSPKNHPHGFTPEEVRNIQNELNSYLNEEADHQSNSGTELEKVPNFLPLDTFLNRQSSLKAERNGNNADCDESKENGSRFQQSGSVVLSRGKDVCLENTNTAIGKKSLSFLLKKVFVCRSGFAPAAAPGLRDPILESRMEKILKAILHKKIYPKNSSASTMSMKKYLENRHNIAKSANDEEINIDKEDEGSKWVKTDSEYIVLEI*

>Desmayo_Largueta_DRO2_2
MKIFDWMQSKLTGKTLIKKPSSKVFYDDKVQKPPKEEVNEWPHGLLTIGTLGNSDLKEDQQSNPPPSPKNRPHGFTPEEVRNIQNELNSYLNEEADHQSNSGAELEKVPNFLPLDKFLNRQSSLKAERNGNNADCDESKENGSRFQSGSVVLSRGKDVCLENTNTAIGKKSLSFLLKKVFVCRSGFAPAAAPGLRDPILESRMEKILKAILHKKIYPKSSSASTMSMKKYLENRHNIAKSANDEEINIDKEDEGSKWVKTDSEYIVLEI*

>Strouts_DRO2_1
MKIFDWMQSKLTGKTLIKKPSSKVFYDDKVQKPPKEEVNEWPHGLLTIGTLGNGDLKEDQQSNPPPSPKNHPHGFTPEEVRNIQNELNSYLNEEADHQSNSGTELEKVPNFLPLDTFLNRQSSLKAERNGNNADCDESKENGSRFQQSGSVVLSRGKDVCLENTNTAIGKKSLSFLLKKVFVCRSGFAPAAAPGLRDPILESRMEKILKAILHKKIYPKNSSASTMSMKKYLENRHNIAKSANDEEINIDKEDEGSKWVKTDSEYIVLEI*
>Strouts_DRO2_2
MKIFDWMQSKLTGKTLIKKPSSKVFYDDKVQKPPKEEVNEWPHGLLTIGTLGNSDLKEDQQSNPPPSPKNRPHGFTPEEVRNIQNELNSYLNEEADHQSNSGAELEKVPNFLPLDKFLNRQSSLKAERNGNNADCDESKENGSRFQSGSVVLSRGKDVCLENTNTAIGKKSLSFLLKKVFVCRSGFAPAAAPGLRDPILESRMEKILKAILHKKIYPKSSSASTMSMKKYLENRHNIAKSANDEEINIDKEDEGSKWVKTDSEYIVLEI*

>Isabelona_DRO2_1
MKIFDWMQSKLTGKTLIKKPSSKVFYDDKVQKPPKEEVNEWPHGLLTIGTLGNGDLKEDQQSNPPPSPKNHPHGFTPEEVRNIQNELNSYLNEEADHQSNSGTELEKVPNFLPLDTFLNRQSSLKAERNGNNADCDESKENGSRFQQSGSVVLSRGKDVCLENTNTAIGKKSLSFLLKKVFVCRSGFAPAAAPGLRDPILESRMEKILKAILHKKIYPKNSSASTMSMKKYLENRHNIAKSANDEEINIDKEDEGSKWVKTDSEYIVLEI*

>Isabelona_DRO2_2
MKIFDWMQSKLTGKTLIKKPSSKVFDDDKVQKPPKEEVNEWPHGLLTIGTLGNSDLKEDQQSNPPPSPKNHPHGFTPEEVRNIQNELNSYLNEEADHQSNSGTELEKVPNFLPLDKFLNRQSSLKAERNGNNADCDEPKENGSRFQRSGSVVLSRGKDVCLENTNTAIGKKSLSFLLKKVFVCRSGFAPAAAPGLRDPILESRMEKILKAILHKKIYPKSSSASTMSMKKYLENRHNIAKSANDEEINIDKEDEGSKWVKTDSEYIVLEI*

>Cristomorto_DRO2_1
MKIFDWMQSKLTGKTLIKKPSSKVFYDDKVQKPPKEEVNEWPHGLLTIGTLGNGDLKEDQQSNPPPSPKNHPHGFTPEEVRNIQNELNSYLNEEADHQSNSGTELEKVPNFLPLDTFLNRQSSLKAERNGNNADCDESKENGSRFQQSGSVVLSRGKDVCLENTNTAIGKKSLSFLLKKVFVCRSGFAPAAAPGLRDPILESRMEKILKAILHKKIYPKNSSASTMSMKKYLENRHNIAKSANDEEINIDKEDEGSKWVKTDSEYIVLEI*

>Cristomorto_DRO2_2
MKIFDWMQSKLTGKTLIKKPSSKVFYDDKVQKPPKEEVNEWPHGLLTIGTLGNGDLKEDQQSNPPPSPKNHPHGFTPEEVRNIQNELNSYLNEEADHQSNSGTELEKVPNFLPLDTFLNRQSSLKAERNGNNADCDESKENGSRFQQSGSVVLSRGKDVCLENTNTAIGKKSLSFLLKKVFVCRSGFAPAAAPGLRDPILESRMEKILKAILHKKIYPKSSSASTMSMKKYLENRHNIAKSANDEEINIDKEDEGSKWVKTDSEYIVLEI*

>Keanes_DRO2_1
MKIFDWMQSKLTGKTLIKKPSSKVFYDDKVQKPPKEEVNEWPHGLLTIGTLGNGDLKEDQQSNPPPSPKNHPHGFTPEEVRNIQNELNSYLNEEADHQSNSGTELEKVPNFLPLDTFLNRQSSLKAERNGNNADCDESKENGSRFQQSGSVVLSRGKDVCLENTNTAIGKKSLSFLLKKVFVCRSGFAPAAAPGLRDPILESRMEKILKAILHKKIYPKNSSASTMSMKKYLENRHNIAKSANDEEINIDKEDEGSKWVKTDSEYIVLEI*

>Keanes_DRO2_2
MKIFDWMQSKLTGKTLIKKPSSKVFYDDKVQKPPKEEVNEWPHGLLTIGTLGNGDLKEDQQSNPPPSPKNHPHGFTPEEVRNIQNELNSYLNEEADHQSNSGTELEKVPNFLPLDTFLNRQSSLKAERNGNNADCDESKENGSRFQQSGSVVLSRGKDVCLENTNTAIGKKSLSFLLKKVFVCRSGFAPAAAPGLRDPILESRMEKILKAILHKKIYPKSSSASTMSMKKYLENRHNIAKSANDEEINIDKEDEGSKWVKTDSEYIVLEI*

>Marinada_DRO2_1
MKIFDWMQSKLTGKTLIKKPSSKVFYDDKVQKPPKEEVNEWPHGLLTIGTLGNGDLKEDQQSNPPPSPKNHPHGFTPEEVRNIQNELNSYLNEEADHQSNSGTELEKVPNFLPLDTFLNRQSSLKAERNGNNADCDESKENGSRFQQSGSVVLSRGKDVCLENTNTAIGKKSLSFLLKKVFVCRSGFAPAAAPGLRDPILESRMEKILKAILHKKIYPKNSSASTMSMKKYLENRHNIAKSANDEEINIDKEDEGSKWVKTDSEYIVLEI*

>Marinada_DRO2_2
MKIFDWMQSKLTGKTLIKKPSSKVFYDDKVQKPPKEEVNEWPHGLLTIGTLGNGDLKEDQQSNPPPSPKNHPHGFTPEEVRNIQNELNSYLNEEADHQSNSGTELEKVPNFLPLDTFLNRQSSLKAERNGNNADCDESKENGSRFQQSGSVVLSRGKDVCLENTNTAIGKKSLSFLLKKVFVCRSGFAPAAAPGLRDPILESRMEKILKAILHKKIYPKSSSASTMSMKKYLENRHNIAKSANDEEINIDKEDEGSKWVKTDSEYIVLEI*

>R23T45_DRO2_1
MKIFDWMQSKLTGKTLIKKPSSKVFYDDKVQKPPKEEVNEWPHGLLTIGTLGNGDLKEDQQSNPPPSPKNHPHGFTPEEVRNIQNELNSYLNEEADHQSNSGTELEKVPNFLPLDTFLNRQSSLKAERNGNNADCDESKENGSRFQQSGSVVLSRGKDVCLENTNTAIGKKSLSFLLKKVFVCRSGFAPAAAPGLRDPILESRMEKILKAILHKKIYPKNSSASTMSMKKYLENRHNIAKSANDEEINIDKEDEGSKWVKTDSEYIVLEI*

>R23T45_DRO2_2
MKIFDWMQSKLTGKTLIKKPSSKVFYDDKVQKPPKEEVNEWPHGLLTIGTLGNGDLKEDQQSNPPPSPKNHPHGFTPEEVRNIQNELNSYLNEEADHQSNSGTELEKVPNFLPLDTFLNRQSSLKAERNGNNADCDESKENGSRFQQSGSVVLSRGKDVCLENTNTAIGKKSLSFLLKKVFVCRSGFAPAAAPGLRDPILESRMEKILKAILHKKIYPKSSSASTMSMKKYLENRHNIAKSANDEEINIDKEDEGSKWVKTDSEYIVLEI*

>Vivot_DRO2_1
MKIFDWMQSKLTGKTLIKKPSSKVFYDDKVQKPPKEEVNEWPHGLLTIGTLGNGDLKEDQQSNPPPSPKNHPHGFTPEEVRNIQNELNSYLNEEADHQSNSGTELEKVPNFLPLDTFLNRQSSLKAERNGNNADCDESKENGSRFQQSGSVVLSRGKDVCLENTNTAIGKKSLSFLLKKVFVCRSGFAPAAAPGLRDPILESRMEKILKAILHKKIYPKNSSASTMSMKKYLENRHNIAKSANDEEINIDKEDEGSKWVKTDSEYIVLEI*

>Vivot_DRO2_2
MKIFDWMQSKLTGKTLIKKPSSKVFYDDKVQKPPKEEVNEWPHGLLTIGTLGNGDLKEDQQSNPPPSPKNHPHGFTPEEVRNIQNELNSYLNEEADHQSNSGTELEKVPNFLPLDTFLNRQSSLKAERNGNNADCDESKENGSRFQQSGSVVLSRGKDVCLENTNTAIGKKSLSFLLKKVFVCRSGFAPAAAPGLRDPILESRMEKILKAILHKKIYPKSSSASTMSMKKYLENRHNIAKSANDEEINIDKEDEGSKWVKTDSEYIVLEI*

>Ai_DRO2_1
MKIFDWMQSKLTGKTLIKKPSSKVFYDDKVQKPPKEEVNEWPHGLLTIGTLGNGDLKEDQQSNPPPSPKNHPHGFTPEEVRNIQNELNSYLNEEADHQSNSGTELEKVPNFLPLDTFLNRQSSLKAERNGNNADCDESKENGSRFQQSGSVVLSRGKDVCLENTNTAIGKKSLSFLLKKVFVCRSGFAPAAAPGLRDPILESRMEKILKAILHKKIYPKNSSASTMSMKKYLENRHNIAKSANDEEINIDKEDEGSKWVKTDSEYIVLEI*

>Ai_DRO2_2
MKIFDWMQSKLTGKTLIKKPSSKVFYDDKVQKPPKEEVNEWPHGLLTIGTLGNGDLKEDQQSNPPPSPKNHPHGFTPEEVRNIQNELNSYLNEEADHQSNSGTELEKVPNFLPLDTFLNRQSSLKAERNGNNADCDESKENGSRFQRSGSVVLSRGKDVCLENTNTAIGKKSLSFLLKKVFVCRSGFAPAAAPGLRDPILESRMEKILKAILHKKIYPKNSSASTMSMKKYLENRHNIAKSANDEEINIDKEDEGSKWVKTDSEYIVLEI*

>A_la_Dame_DRO2_1
MKIFDWMQSKLTGKTLIKKPSSKVFYDDKVQKPPKEEVNEWPHGLLTIGTLGNGDLKEDQQSNPPPSPKNHPHGFTPEEVRNIQNELNSYLNEEADHQSNSGTELEKVPNFLPLDTFLNRQSSLKAERNGNNADCDESKENGSRFQQSGSVVLSRGKDVCLENTNTAIGKKSLSFLLKKVFVCRSGFAPAAAPGLRDPILESRMEKILKAILHKKIYPKNSSASTMSMKKYLENRHNIAKSANDEEINIDKEDEGSKWVKTDSEYIVLEI*

>A_la_Dame_DRO2_2
MKIFDWMQSKLTGKTLIKKPSSKVFYDDKVQKPPKEEVNEWPHGLLTIGTLGNGDLKEDQQSNPPPSPKNHPHGFTPEEVRNIQNELNSYLNEEADHQSNSGTELEKVPNFLPLDTFLNRQSSLKAERNGNNADCDESKENGSRFQRSGSVVLSRGKDVCLENTNTAIGKKSLSFLLKKVFVCRSGFAPAAAPGLRDPILESRMEKILKAILHKKIYPKNSSASTMSMKKYLENRHNIAKSANDEEINIDKEDEGSKWVKTDSEYIVLEI*

>Bartre_DRO2_1
MKIFDWMQSKLTGKTLIKKPSSKVFYDDKVQKPPKEEVNEWPHGLLTIGTLGNGDLKEDQQSNPPPSPKNHPHGFTPEEVRNIQNELNSYLNEEADHQSNSGTELEKVPNFLPLDTFLNRQSSLKAERNGNNADCDESKENGSRFQQSGSVVLSRGKDVCLENTNTAIGKKSLSFLLKKVFVCRSGFAPAAAPGLRDPILESRMEKILKAILHKKIYPKNSSASTMSMKKYLENRHNIAKSANDEEINIDKEDEGSKWVKTDSEYIVLEI*

>Bartre_DRO2_2
MKIFDWMQSKLTGKTLIKKPSSKVFYDDKVQKPPKEEVNEWPHGLLTIGTLGNGDLKEDQQSNPPPSPKNHPHGFTPEEVRNIQNELNSYLNEEADHQSNSGTELEKVPNFLPLDTFLNRQSSLKAERNGNNADCDESKENGSRFQRSGSVVLSRGKDVCLENTNTAIGKKSLSFLLKKVFVCRSGFAPAAAPGLRDPILESRMEKILKAILHKKIYPKNSSASTMSMKKYLENRHNIAKSANDEEINIDKEDEGSKWVKTDSEYIVLEI*

>Ripon_DRO2_1
MKIFDWMQSKLTGKTLIKKPSSKVFYDDKVQKPPKEEVNEWPHGLLTIGTLGNGDLKEDQQSNPPPSPKNHPHGFTPEEVRNIQNELNSYLNEEADHQSNSGTELEKVPNFLPLDTFLNRQSSLKAERNGNNADCDESKENGSRFQQSGSVVLSRGKDVCLENTNTAIGKKSLSFLLKKVFVCRSGFAPAAAPGLRDPILESRMEKILKAILHKKIYPKNSSASTMSMKKYLENRHNIAKSANDEEINIDKEDEGSKWVKTDSEYIVLEI*

>Ripon_DRO2_2
MKIFDWMQSKLTGKTLIKKPSSKVFYDDKVQKPPKEEVNEWPHGLLTIGTLGNGDLKEDQQSNPPPSPKNHPHGFTPEEVRNIQNELNSYLNEEADHQSNSGTELEKVPNFLPLDTFLNRQSSLKAERNGNNADCDESKENGSRFQRSGSVVLSRGKDVCLENTNTAIGKKSLSFLLKKVFVCRSGFAPAAAPGLRDPILESRMEKILKAILHKKIYPKNSSASTMSMKKYLENRHNIAKSANDEEINIDKEDEGSKWVKTDSEYIVLEI*

>UA05_DRO2_1
MKIFDWMQSKLTGKTLIKKPSSKVFYDDKVQKPPKEEVNEWPHGLLTIGTLGNGDLKEDQQSNPPPSPKNHPHGFTPEEVRNIQNELNSYLNEEADHQSNSGTELEKVPNFLPLDTFLNRQSSLKAERNGNNADCDESKENGSRFQQSGSVVLSRGKDVCLENTNTAIGKKSLSFLLKKVFVCRSGFAPAAAPGLRDPILESRMEKILKAILHKKIYPKNSSASTMSMKKYLENRHNIAKSANDEEINIDKEDEGSKWVKTDSEYIVLEI*

>UA05_DRO2_2
MKIFDWMQSKLTGKTLIKKPSSKVFYDDKVQKPPKEEVNEWPHGLLTIGTLGNGDLKEDQQSNPPPSPKNHPHGFTPEEVRNIQNELNSYLNEEADHQSNSGTELEKVPNFLPLDTFLNRQSSLKAERNGNNADCDESKENGSRFQRSGSVVLSRGKDVCLENTNTAIGKKSLSFLLKKVFVCRSGFAPAAAPGLRDPILESRMEKILKAILHKKIYPKNSSASTMSMKKYLENRHNIAKSANDEEINIDKEDEGSKWVKTDSEYIVLEI*

>Primorski_DRO2_1
MKIFDWMQSKLTGKTLIKKPSSKVFDDDKVQKPPKEEVNEWPHGLLTIGTLGNGDLKEDQQSNPPPSPKNHPHGFTPEEVRNIQNELNSYLNEEADHQSNSGTELEKVPNFLPLDTFLNRQSSLKAERNGNNADCDESKENGSRFQQSGSVVLSRGKDVCLENTNTAIGKKSLSFLLKKVFVCRSGFAPAAAPGLRDPILESRMEKILKAILHKKIYPKNSSASTMSMKKYLENRHNIAKSANDEEINIDKEDEGSKWVKTDSEYIVLEI*

>Primorski_DRO2_2
MKIFDWMQSKLTGKTLIKKPSSKVFDDDKVQKPPKEEVNEWPHGLLTIGTLGNSDLKEDQQSNPPPSPKNHPHGFTPEEVRNIQNELNSYLNEEADHQPNSGAELEKVPNFLPLDTFLNRQSSLKAERNGNNADCDESKENGSRFQSGSVVLSRGKDVCLENTNTAIGKKSLSFLLKKVFVCRSGFAPAAAPGLRDPILESRMEKILKAILHKKIYRKNSSASTMSMKKYLENRHNIAKSANDEEINIDKEDEGSKWVKTDSEYIVLEI*

>Pointeu_dAureille_DRO2_1
MKIFDWMQSKLTGKTLIKKPSSKVFYDDKVQKPPKEEVNEWPHGLLTIGTLGNGDLKEDQQSNPPPSPKNHPHGFTPEEVRNIQNELNSYLNEEADHQSNSGTELEKVPNFLPLDTFLNRQSSLKAERNGNNADCDESKENGSRFQQSGSVVLSRGKDVCLENTNTAIGKKSLSFLLKKVFVCRSGFAPAAAPGLRDPILESRMEKILKAILHKKIYPKNSSASTMSMKKYLENRHNIAKSANDEEINIDKEDEGSKWVKTDSEYIVLEI*

>Pointeu_dAureille_DRO2_2
MKIFDWMQSKLTGKTLIKKPSSKVFYDDKVQKPPKEEVNEWPHGLLTIGTLGNSDLKEDQQSNPPPSPKNHPHGFTPEEVRNIQNELNSYLNEEADHQSNSGAELEKVPNFLPLDTFLNRQSSLKAERNGNNADCDESKENGSRFQQSGSVVLSRGKDVCLENTNTAIGKKSLSFLLKKVFVCRSGFAPAAAPGLRDPILESRMEKILKAILHKKIYPKNSSASTMSMKKYLENRHNIAKSANDEEINIDKEDEGSKWVKTDSEYIVLEI*

>Prunus_webbii_DRO2_1
MKIFDWMQSKLTGKTLIKKPSSKVFYDDKVQKPPKEEVNEWPHGLLTIGTLGNSDLKEDQQSNPPPSPKNHPHGFTPEEVRNIQNELNSYLNEEADHQSNSGTELEKVPNFLPLDTFLNRQSSLKAERNGNNADCDESKENGSRFQQSGSVVLSRGKDVCLENTNTAIGKKSLSFLLKKVFVCRSGFAPAAAPGLRDPILESRMEKILKAILHKKIYPKNSSASTMSMKKYLENRHNIAKSANDEEINIDKEDEGSKWVKTDSEYIVLEI*

>Prunus_webbii_DRO2_2
MKIFDWMQSKLTGKTLIKKPSSKVFYDDKVQKPPKEEVNEWPHGLLTIGTLGNSDLKEDQQSNPPPSPKNHPHGFTPEEVRNIQNELNSYLNEEADHQSNSGTELEKVPNFLPLDTFLNRQSSLKAERNGNNADCDESKENGSRFQQSGSVVLSRGKDVCLENTNTAIGKKSLSFLLKKVFVCRSGFAPAAAPGLRDPILESRMEKILKAILHKKIYPKNSSASTMSMKKYLENRHNIAKSANDEEINIDKEDEGSKWVKTDSEYIVLEI*

>Guara_DRO2_1
MKIFDWMQSKLTGKTLIKKPSSKVFYDDKVQKPPKEEVNEWPHGLLTIGTLGNGDLKEDQQSNPPPSPKNHPHGFTPEEVRNIQNELNSYLNEEADHQSNSGTELEKVPNFLPLDTFLNRQSSLKAERNGNNADCDESKENGSRFQQSGSVVLSRGKDVCLENTNTAIGKKSLSFLLKKVFVCRSGFAPAAAPGLRDPILESRMEKILKAILHKKIYPKNSSASTMSMKKYLENRHNIAKSANDEEINIDKEDEGSKWVKTDSEYIVLEI*

>Guara_DRO2_2
MKIFDWMQSKLTGKTLIKKPSSKVFYDDKVQKPPKEEVNEWPHGLLTIGTLGNSDLKEDQQSNPPPSPKNHPHGFTPEEVRNIQNELNSYLNEEADHQSNSGTELEKVPNFLPLDTFLNRQSSLKAERNGNNADCDESKENGSRFQQSGSVVLSRGKDVCLENTNTAIGKKSLSFLLKKVFVCRSGFAPAAAPGLRDPILESRMEKILKAILHKKIYPKNSSASTMSMKKYLENRHNIAKSANDEEINIDKEDEGSKWVKTDSEYIVLEI*

>Vialfas_DRO2_1
MKIFDWMQSKLTGKTLIKKPSSKVFYDDKVQKPPKEEVNEWPHGLLTIGTLGNGDLKEDQQSNPPPSPKNHPHGFTPEEVRNIQNELNSYLNEEADHQSNSGTELEKVPNFLPLDTFLNRQSSLKAERNGNNADCDESKENGSRFQQSGSVVLSRGKDVCLENTNTAIGKKSLSFLLKKVFVCRSGFAPAAAPGLRDPILESRMEKILKAILHKKIYPKNSSASTMSMKKYLENRHNIAKSANDEEINIDKEDEGSKWVKTDSEYIVLEI*

>Vialfas_DRO2_2
MKIFDWMQSKLTGKTLIKKPSSKVFYDDKVQKPPKEEVNEWPHGLLTIGTLGNSDLKEDQQSNPPPSPKNHPHGFTPEEVRNIQNELNSYLNEEADHQSNSGTELEKVPNFLPLDTFLNRQSSLKAERNGNNADCDESKENGSRFQQSGSVVLSRGKDVCLENTNTAIGKKSLSFLLKKVFVCRSGFAPAAAPGLRDPILESRMEKILKAILHKKIYPKNSSASTMSMKKYLENRHNIAKSANDEEINIDKEDEGSKWVKTDSEYIVLEI*

>Marcona_DRO2_1
MKIFDWMQSKLTGKTLIKKPSSKVFYDDKVQKPPKEEVNEWPHGLLTIGTLGNGDLKEDQQSNPPPSPKNHPHGFTPEEVRNIQNELNSYLNEEADHQSNSGTELEKVPNFLPLDTFLNRQSSLKAERNGNNADCDESKENGSRFQQSGSVVLSRGKDVCLENTNTAIGKKSLSFLLKKVFVCRSGFAPAAAPGLRDPILESRMEKILKAILHKKIYPKNSSASTMSMKKYLENRHNIAKSANDEEINIDKEDEGSKWVKTDSEYIVLEI*

>Marcona_DRO2_2
MKIFDWMQSKLTGKTLIKKPSSKVFYDDKVQKPPKEEVNEWPHGLLTIGTLGNGDLKEDQQSNPPPSPKNHPHGFTPEEVRNIQNELNSYLNEEADHQSNSGTELEKVPNFLPLDTFLNRQSSLKAERNGNNADCDESKENGSRFQQSGSVVLSRGKDVCLENTNTAIGKKSLSFLLKKVFVCRSGFAPAAAPGLRDPILESRMEKILKAILHKKIYPKNSSASTMSMKKYLENRHNIAKSANDEEINIDKEDEGSKWVKTDSEYIVLEI*

>Vairo_DRO2_1
MKIFDWMQSKLTGKTLIKKPSSKVFYDDKVQKPPKEEVNEWPHGLLTIGTLGNGDLKEDQQSNPPPSPKNHPHGFTPEEVRNIQNELNSYLNEEADHQSNSGTELEKVPNFLPLDTFLNRQSSLKAERNGNNADCDESKENGSRFQQSGSVVLSRGKDVCLENTNTAIGKKSLSFLLKKVFVCRSGFAPAAAPGLRDPILESRMEKILKAILHKKIYPKNSSASTMSMKKYLENRHNIAKSANDEEINIDKEDEGSKWVKTDSEYIVLEI*

>Vairo_DRO2_2
MKIFDWMQSKLTGKTLIKKPSSKVFYDDKVQKPPKEEVNEWPHGLLTIGTLGNGDLKEDQQSNPPPSPKNHPHGFTPEEVRNIQNELNSYLNEEADHQSNSGTELEKVPNFLPLDTFLNRQSSLKAERNGNNADCDESKENGSRFQQSGSVVLSRGKDVCLENTNTAIGKKSLSFLLKKVFVCRSGFAPAAAPGLRDPILESRMEKILKAILHKKIYPKNSSASTMSMKKYLENRHNIAKSANDEEINIDKEDEGSKWVKTDSEYIVLEI*

>Ferragnes_DRO2_1
MKIFDWMQSKLTGKTLIKKPSSKVFYDDKVQKPPKEEVNEWPHGLLTIGTLGNGDLKEDQQSNPPPSPKNHPHGFTPEEVRNIQNELNSYLNEEADHQSNSGTELEKVPNFLPLDTFLNRQSSLKAERNGNNADCDESKENGSRFQQSGSVVLSRGKDVCLENTNTAIGKKSLSFLLKKVFVCRSGFAPAAAPGLRDPILESRMEKILKAILHKKIYPKNSSASTMSMKKYLENRHNIAKSANDEEINIDKEDEGSKWVKTDSEYIVLEI*

>Ferragnes_DRO2_2
MKIFDWMQSKLTGKTLIKKPSSKVFYDDKVQKPPKEEVNEWPHGLLTIGTLGNGDLKEDQQSNPPPSPKNHPHGFTPEEVRNIQNELNSYLNEEADHQSNSGTELEKVPNFLPLDTFLNRQSSLKAERNGNNADCDESKENGSRFQQSGSVVLSRGKDVCLENTNTAIGKKSLSFLLKKVFVCRSGFAPAAAPGLRDPILESRMEKILKAILHKKIYPKNSSASTMSMKKYLENRHNIAKSANDEEINIDKEDEGSKWVKTDSEYIVLEI*

>Achaak_DRO2_1
MKIFDWMQSKLTGKTLIKKPSSKVFYDDKVQKPPKEEVNEWPHGLLTIGTLGNGDLKEDQQSNPPPSPKNHPHGFTPEEVRNIQNELNSYLNEEADHQSNSGTELEKVPNFLPLDTFLNRQSSLKAERNGNNADCDESKENGSRFQQSGSVVLSRGKDVCLENTNTAIGKKSLSFLLKKVFVCRSGFAPAAAPGLRDPILESRMEKILKAILHKKIYPKNSSASTMSMKKYLENRHNIAKSANDEEINIDKEDEGSKWVKTDSEYIVLEI*

>Achaak_DRO2_2
MKIFDWMQSKLTGKTLIKKPSSKVFYDDKVQKPPKEEVNEWPHGLLTIGTLGNGDLKEDQQSNPPPSPKNHPHGFTPEEVRNIQNELNSYLNEEADHQSNSGTELEKVPNFLPLDTFLNRQSSLKAERNGNNADCDESKENGSRFQQSGSVVLSRGKDVCLENTNTAIGKKSLSFLLKKVFVCRSGFAPAAAPGLRDPILESRMEKILKAILHKKIYPKNSSASTMSMKKYLENRHNIAKSANDEEINIDKEDEGSKWVKTDSEYIVLEI*

>Chellaston_DRO2_1
MKIFDWMQSKLTGKTLIKKPSSKVFYDDKVQKPPKEEVNEWPHGLLTIGTLGNGDLKEDQQSNPPPSPKNHPHGFTPEEVRNIQNELNSYLNEEADHQSNSGTELEKVPNFLPLDTFLNRQSSLKAERNGNNADCDESKENGSRFQQSGSVVLSRGKDVCLENTNTAIGKKSLSFLLKKVFVCRSGFAPAAAPGLRDPILESRMEKILKAILHKKIYPKNSSASTMSMKKYLENRHNIAKSANDEEINIDKEDEGSKWVKTDSEYIVLEI*

>Chellaston_DRO2_2
MKIFDWMQSKLTGKTLIKKPSSKVFYDDKVQKPPKEEVNEWPHGLLTIGTLGNGDLKEDQQSNPPPSPKNHPHGFTPEEVRNIQNELNSYLNEEADHQSNSGTELEKVPNFLPLDTFLNRQSSLKAERNGNNADCDESKENGSRFQQSGSVVLSRGKDVCLENTNTAIGKKSLSFLLKKVFVCRSGFAPAAAPGLRDPILESRMEKILKAILHKKIYPKNSSASTMSMKKYLENRHNIAKSANDEEINIDKEDEGSKWVKTDSEYIVLEI*

>Falsa_Barese_DRO2_1
MKIFDWMQSKLTGKTLIKKPSSKVFYDDKVQKPPKEEVNEWPHGLLTIGTLGNGDLKEDQQSNPPPSPKNHPHGFTPEEVRNIQNELNSYLNEEADHQSNSGTELEKVPNFLPLDTFLNRQSSLKAERNGNNADCDESKENGSRFQQSGSVVLSRGKDVCLENTNTAIGKKSLSFLLKKVFVCRSGFAPAAAPGLRDPILESRMEKILKAILHKKIYPKNSSASTMSMKKYLENRHNIAKSANDEEINIDKEDEGSKWVKTDSEYIVLEI*

>Falsa_Barese_DRO2_2MKIFDWMQSKLTGKTLIKKPSSKVFYDDKVQKPPKEEVNEWPHGLLTIGTLGNGDLKEDQQSNPPPSPKNHPHGFTPEEVRNIQNELNSYLNEEADHQSNSGTELEKVPNFLPLDTFLNRQSSLKAERNGNNADCDESKENGSRFQQSGSVVLSRGKDVCLENTNTAIGKKSLSFLLKKVFVCRSGFAPAAAPGLRDPILESRMEKILKAILHKKIYPKNSSASTMSMKKYLENRHNIAKSANDEEINIDKEDEGSKWVKTDSEYIVLEI*

>Ferrastar_DRO2_1
MKIFDWMQSKLTGKTLIKKPSSKVFYDDKVQKPPKEEVNEWPHGLLTIGTLGNGDLKEDQQSNPPPSPKNHPHGFTPEEVRNIQNELNSYLNEEADHQSNSGTELEKVPNFLPLDTFLNRQSSLKAERNGNNADCDESKENGSRFQQSGSVVLSRGKDVCLENTNTAIGKKSLSFLLKKVFVCRSGFAPAAAPGLRDPILESRMEKILKAILHKKIYPKNSSASTMSMKKYLENRHNIAKSANDEEINIDKEDEGSKWVKTDSEYIVLEI*

>Ferrastar_DRO2_2
MKIFDWMQSKLTGKTLIKKPSSKVFYDDKVQKPPKEEVNEWPHGLLTIGTLGNGDLKEDQQSNPPPSPKNHPHGFTPEEVRNIQNELNSYLNEEADHQSNSGTELEKVPNFLPLDTFLNRQSSLKAERNGNNADCDESKENGSRFQQSGSVVLSRGKDVCLENTNTAIGKKSLSFLLKKVFVCRSGFAPAAAPGLRDPILESRMEKILKAILHKKIYPKNSSASTMSMKKYLENRHNIAKSANDEEINIDKEDEGSKWVKTDSEYIVLEI*

>Gabais_DRO2_1
MKIFDWMQSKLTGKTLIKKPSSKVFYDDKVQKPPKEEVNEWPHGLLTIGTLGNGDLKEDQQSNPPPSPKNHPHGFTPEEVRNIQNELNSYLNEEADHQSNSGTELEKVPNFLPLDTFLNRQSSLKAERNGNNADCDESKENGSRFQQSGSVVLSRGKDVCLENTNTAIGKKSLSFLLKKVFVCRSGFAPAAAPGLRDPILESRMEKILKAILHKKIYPKNSSASTMSMKKYLENRHNIAKSANDEEINIDKEDEGSKWVKTDSEYIVLEI*

>Gabais_DRO2_2
MKIFDWMQSKLTGKTLIKKPSSKVFYDDKVQKPPKEEVNEWPHGLLTIGTLGNGDLKEDQQSNPPPSPKNHPHGFTPEEVRNIQNELNSYLNEEADHQSNSGTELEKVPNFLPLDTFLNRQSSLKAERNGNNADCDESKENGSRFQQSGSVVLSRGKDVCLENTNTAIGKKSLSFLLKKVFVCRSGFAPAAAPGLRDPILESRMEKILKAILHKKIYPKNSSASTMSMKKYLENRHNIAKSANDEEINIDKEDEGSKWVKTDSEYIVLEI*

>Genco_DRO2_1
MKIFDWMQSKLTGKTLIKKPSSKVFYDDKVQKPPKEEVNEWPHGLLTIGTLGNGDLKEDQQSNPPPSPKNHPHGFTPEEVRNIQNELNSYLNEEADHQSNSGTELEKVPNFLPLDTFLNRQSSLKAERNGNNADCDESKENGSRFQQSGSVVLSRGKDVCLENTNTAIGKKSLSFLLKKVFVCRSGFAPAAAPGLRDPILESRMEKILKAILHKKIYPKNSSASTMSMKKYLENRHNIAKSANDEEINIDKEDEGSKWVKTDSEYIVLEI*

>Genco_DRO2_2
MKIFDWMQSKLTGKTLIKKPSSKVFYDDKVQKPPKEEVNEWPHGLLTIGTLGNGDLKEDQQSNPPPSPKNHPHGFTPEEVRNIQNELNSYLNEEADHQSNSGTELEKVPNFLPLDTFLNRQSSLKAERNGNNADCDESKENGSRFQQSGSVVLSRGKDVCLENTNTAIGKKSLSFLLKKVFVCRSGFAPAAAPGLRDPILESRMEKILKAILHKKIYPKNSSASTMSMKKYLENRHNIAKSANDEEINIDKEDEGSKWVKTDSEYIVLEI*

>Johnstons_DRO2_1
MKIFDWMQSKLTGKTLIKKPSSKVFYDDKVQKPPKEEVNEWPHGLLTIGTLGNGDLKEDQQSNPPPSPKNHPHGFTPEEVRNIQNELNSYLNEEADHQSNSGTELEKVPNFLPLDTFLNRQSSLKAERNGNNADCDESKENGSRFQQSGSVVLSRGKDVCLENTNTAIGKKSLSFLLKKVFVCRSGFAPAAAPGLRDPILESRMEKILKAILHKKIYPKNSSASTMSMKKYLENRHNIAKSANDEEINIDKEDEGSKWVKTDSEYIVLEI*

>Johnstons_DRO2_2
MKIFDWMQSKLTGKTLIKKPSSKVFYDDKVQKPPKEEVNEWPHGLLTIGTLGNGDLKEDQQSNPPPSPKNHPHGFTPEEVRNIQNELNSYLNEEADHQSNSGTELEKVPNFLPLDTFLNRQSSLKAERNGNNADCDESKENGSRFQQSGSVVLSRGKDVCLENTNTAIGKKSLSFLLKKVFVCRSGFAPAAAPGLRDPILESRMEKILKAILHKKIYPKNSSASTMSMKKYLENRHNIAKSANDEEINIDKEDEGSKWVKTDSEYIVLEI*

>Lauranne_DRO2_1
MKIFDWMQSKLTGKTLIKKPSSKVFYDDKVQKPPKEEVNEWPHGLLTIGTLGNGDLKEDQQSNPPPSPKNHPHGFTPEEVRNIQNELNSYLNEEADHQSNSGTELEKVPNFLPLDTFLNRQSSLKAERNGNNADCDESKENGSRFQQSGSVVLSRGKDVCLENTNTAIGKKSLSFLLKKVFVCRSGFAPAAAPGLRDPILESRMEKILKAILHKKIYPKNSSASTMSMKKYLENRHNIAKSANDEEINIDKEDEGSKWVKTDSEYIVLEI*

>Lauranne_DRO2_2
MKIFDWMQSKLTGKTLIKKPSSKVFYDDKVQKPPKEEVNEWPHGLLTIGTLGNGDLKEDQQSNPPPSPKNHPHGFTPEEVRNIQNELNSYLNEEADHQSNSGTELEKVPNFLPLDTFLNRQSSLKAERNGNNADCDESKENGSRFQQSGSVVLSRGKDVCLENTNTAIGKKSLSFLLKKVFVCRSGFAPAAAPGLRDPILESRMEKILKAILHKKIYPKNSSASTMSMKKYLENRHNIAKSANDEEINIDKEDEGSKWVKTDSEYIVLEI*

>Mckinlays_DRO2_1
MKIFDWMQSKLTGKTLIKKPSSKVFYDDKVQKPPKEEVNEWPHGLLTIGTLGNGDLKEDQQSNPPPSPKNHPHGFTPEEVRNIQNELNSYLNEEADHQSNSGTELEKVPNFLPLDTFLNRQSSLKAERNGNNADCDESKENGSRFQQSGSVVLSRGKDVCLENTNTAIGKKSLSFLLKKVFVCRSGFAPAAAPGLRDPILESRMEKILKAILHKKIYPKNSSASTMSMKKYLENRHNIAKSANDEEINIDKEDEGSKWVKTDSEYIVLEI*

>Mckinlays_DRO2_2
MKIFDWMQSKLTGKTLIKKPSSKVFYDDKVQKPPKEEVNEWPHGLLTIGTLGNGDLKEDQQSNPPPSPKNHPHGFTPEEVRNIQNELNSYLNEEADHQSNSGTELEKVPNFLPLDTFLNRQSSLKAERNGNNADCDESKENGSRFQQSGSVVLSRGKDVCLENTNTAIGKKSLSFLLKKVFVCRSGFAPAAAPGLRDPILESRMEKILKAILHKKIYPKNSSASTMSMKKYLENRHNIAKSANDEEINIDKEDEGSKWVKTDSEYIVLEI*

>Princesse_DRO2_1
MKIFDWMQSKLTGKTLIKKPSSKVFYDDKVQKPPKEEVNEWPHGLLTIGTLGNGDLKEDQQSNPPPSPKNHPHGFTPEEVRNIQNELNSYLNEEADHQSNSGTELEKVPNFLPLDTFLNRQSSLKAERNGNNADCDESKENGSRFQQSGSVVLSRGKDVCLENTNTAIGKKSLSFLLKKVFVCRSGFAPAAAPGLRDPILESRMEKILKAILHKKIYPKNSSASTMSMKKYLENRHNIAKSANDEEINIDKEDEGSKWVKTDSEYIVLEI*

>Princesse_DRO2_2
MKIFDWMQSKLTGKTLIKKPSSKVFYDDKVQKPPKEEVNEWPHGLLTIGTLGNGDLKEDQQSNPPPSPKNHPHGFTPEEVRNIQNELNSYLNEEADHQSNSGTELEKVPNFLPLDTFLNRQSSLKAERNGNNADCDESKENGSRFQQSGSVVLSRGKDVCLENTNTAIGKKSLSFLLKKVFVCRSGFAPAAAPGLRDPILESRMEKILKAILHKKIYPKNSSASTMSMKKYLENRHNIAKSANDEEINIDKEDEGSKWVKTDSEYIVLEI*

>UA03_DRO2_1
MKIFDWMQSKLTGKTLIKKPSSKVFYDDKVQKPPKEEVNEWPHGLLTIGTLGNGDLKEDQQSNPPPSPKNHPHGFTPEEVRNIQNELNSYLNEEADHQSNSGTELEKVPNFLPLDTFLNRQSSLKAERNGNNADCDESKENGSRFQQSGSVVLSRGKDVCLENTNTAIGKKSLSFLLKKVFVCRSGFAPAAAPGLRDPILESRMEKILKAILHKKIYPKNSSASTMSMKKYLENRHNIAKSANDEEINIDKEDEGSKWVKTDSEYIVLEI*

>UA03_DRO2_2
MKIFDWMQSKLTGKTLIKKPSSKVFYDDKVQKPPKEEVNEWPHGLLTIGTLGNGDLKEDQQSNPPPSPKNHPHGFTPEEVRNIQNELNSYLNEEADHQSNSGTELEKVPNFLPLDTFLNRQSSLKAERNGNNADCDESKENGSRFQQSGSVVLSRGKDVCLENTNTAIGKKSLSFLLKKVFVCRSGFAPAAAPGLRDPILESRMEKILKAILHKKIYPKNSSASTMSMKKYLENRHNIAKSANDEEINIDKEDEGSKWVKTDSEYIVLEI*

>Texas_IGT_Like_1
MQQQIFQWLFRATNGQAREDTSGSINKKATTNDQEAKQNYIIIFKCGGVGVYRKFKGIEERKSGSKKFKPLAFLRRKDVANACFYSTLQLKRLGSINRRQARQRWIQSMKMKKEDIARGLGISTKADSANVGNKVLPVTDSTLTTSTNTNEQCGTSEKKERVKGDKTKTMSRMKELLRWAAAAKSEKGGKFIARKVMQFRNRGTLKAVPDDDQLSNDSPKISFRWDLESCSTTSSAYTSISTASSLKNDQIMIINQALNSTKCQDPDRAPTKGNWITSDSEFVVLEL*

>Texas_IGT_Like_2
MQQQIFQWLFRATNGQAREDTSGSINKKATTNDQEAKQNYIIIFKCGGVGVYRKFKGIEERKSGSKKFKPLAFLRRKDVANACFYSTLQLKRLGSINRRQARQRWIQSMKMKKEDIARGLGISTKADSANVGNKVLPVTDSTLTTSTNTNEQCGTSEKKERVKGDKTKTMSRMKELLRWAAAAKSEKGGKFIARKVMQFRNRGTLKAVPDDDQLSNDSPKISFRWDLESCSTTSSAYTSISTASSLKNDQIMIINQALNSTKCQDPDRAPTKGNWITSDSEFVVLEL*

>Cristomorto_IGT_Like_1
MQQQIFQWLFRATNGQAREDTSGSINKKATTNDQEAKQNYIIIFKCGGVGVYRKFKGIEERKSGSKKFKPLAILRRKDVAKACFYSTLQLKRLGSINRRQARQRWIQSMKMKKEDIARGLGISTKADSANVGNKVLPVTDSTLTTSTNTNEQCGTSEKKERVKGDKTKTMSRMKELLRWAAAAKSEKGGKFIARKVMQFRNRGTLKAVPDDDQLSNDSPKISFRWDLESCSTTSSAYTSISTASSLKNDQIMIINQALNSTKCQDPDRAPTKGNWITSDSEFVVLEL*

>Cristomorto_IGT_Like_2
MQQQTFQWLFRATNGQAREDTSGSINKKATTNDQEAKQNYIIIFKCGGVGVYRIFKGIEERKSGSKKFKPLAILRRKDVAKACFYSTLQLKRLGSINRRQARQRWIQSMKMKKEDIARGLGISTKADSANVGNKVLPVTDSTLTTSTNTNEQCGTSEKKERVKGDKTKTMSRMKELLRWAAAAKSEKGGKFIARKVMQFRNRGTLKAVPDDDQLSNDSPKISFRWDLESCSTTSSAYTSISTASSLKNDQIMIINQALNSTKCQDPDRAPRKGNWITSDSEFVVLEL*

>Ferrastar_IGT_Like_1
MQQQIFQWLFRATNGQAREDTSGSINKKATTNDQEAKQNYIIIFKCGGVGVYRKFKGIEERKSGSKKFKPLAILRRKDVAKACFYSTLQLKRLGSINRRQARQRWIQSMKMKKEDIARGLGISTKADSANVGNKVLPVTDSTLTTSTNTNEQCGTSEKKERVKGDKTKTMSRMKELLRWAAAAKSEKGGKFIARKVMQFRNRGTLKAVPDDDQLSNDSPKISFRWDLESCSTTSSAYTSISTASSLKNDQIMIINQALNSTKCQDPDRAPTKGNWITSDSEFVVLEL*

>Ferrastar_IGT_Like_2
MQQQTFQWLFRATNGQAREDTSGSINKKATTNDQEAKQNYIIIFKCGGVGVYRIFKGIEERKSGSKKFKPLAILRRKDVAKACFYSTLQLKRLGSINRRQARQRWIQSMKMKKEDIARGLGISTKADSANVGNKVLPVTDSTLTTSTNTNEQCGTSEKKERVKGDKTKTMSRMKELLRWAAAAKSEKGGKFIARKVMQFRNRGTLKAVPDDDQLSNDSPKISFRWDLESCSTTSSAYTSISTASSLKNDQIMIINQALNSTKCQDPDRAPRKGNWITSDSEFVVLEL*

>Garfi_IGT_Like_1
MQQQIFQWLFRATNGQAREDTSGSINKKATTNDQEAKQNYIIIFKCGGVGVYRKFKGIEERKSGSKKFKPLAILRRKDVAKACFYSTLQLKRLGSINRRQARQRWIQSMKMKKEDIARGLGISTKADSANVGNKVLPVTDSTLTTSTNTNEQCGTSEKKERVKGDKTKTMSRMKELLRWAAAAKSEKGGKFIARKVMQFRNRGTLKAVPDDDQLSNDSPKISFRWDLESCSTTSSAYTSISTASSLKNDQIMIINQALNSTKCQDPDRAPTKGNWITSDSEFVVLEL*

>Garfi_IGT_Like_2
MQQQTFQWLFRATNGQAREDTSGSINKKATTNDQEAKQNYIIIFKCGGVGVYRIFKGIEERKSGSKKFKPLAILRRKDVAKACFYSTLQLKRLGSINRRQARQRWIQSMKMKKEDIARGLGISTKADSANVGNKVLPVTDSTLTTSTNTNEQCGTSEKKERVKGDKTKTMSRMKELLRWAAAAKSEKGGKFIARKVMQFRNRGTLKAVPDDDQLSNDSPKISFRWDLESCSTTSSAYTSISTASSLKNDQIMIINQALNSTKCQDPDRAPRKGNWITSDSEFVVLEL*

>Guara_IGT_Like_1
MQQQIFQWLFRATNGQAREDTSGSINKKATTNDQEAKQNYIIIFKCGGVGVYRKFKGIEERKSGSKKFKPLAILRRKDVAKACFYSTLQLKRLGSINRRQARQRWIQSMKMKKEDIARGLGISTKADSANVGNKVLPVTDSTLTTSTNTNEQCGTSEKKERVKGDKTKTMSRMKELLRWAAAAKSEKGGKFIARKVMQFRNRGTLKAVPDDDQLSNDSPKISFRWDLESCSTTSSAYTSISTASSLKNDQIMIINQALNSTKCQDPDRAPTKGNWITSDSEFVVLEL*

>Guara_IGT_Like_2
MQQQTFQWLFRATNGQAREDTSGSINKKATTNDQEAKQNYIIIFKCGGVGVYRIFKGIEERKSGSKKFKPLAILRRKDVAKACFYSTLQLKRLGSINRRQARQRWIQSMKMKKEDIARGLGISTKADSANVGNKVLPVTDSTLTTSTNTNEQCGTSEKKERVKGDKTKTMSRMKELLRWAAAAKSEKGGKFIARKVMQFRNRGTLKAVPDDDQLSNDSPKISFRWDLESCSTTSSAYTSISTASSLKNDQIMIINQALNSTKCQDPDRAPRKGNWITSDSEFVVLEL*

>Vialfas_IGT_Like_1
MQQQIFQWLFRATNGQAREDTSGSINKKATTNDQEAKQNYIIIFKCGGVGVYRKFKGIEERKSGSKKFKPLAILRRKDVAKACFYSTLQLKRLGSINRRQARQRWIQSMKMKKEDIARGLGISTKADSANVGNKVLPVTDSTLTTSTNTNEQCGTSEKKERVKGDKTKTMSRMKELLRWAAAAKSEKGGKFIARKVMQFRNRGTLKAVPDDDQLSNDSPKISFRWDLESCSTTSSAYTSISTASSLKNDQIMIINQALNSTKCQDPDRAPTKGNWITSDSEFVVLEL*

>Vialfas_IGT_Like_2
MQQQTFQWLFRATNGQAREDTSGSINKKATTNDQEAKQNYIIIFKCGGVGVYRIFKGIEERKSGSKKFKPLAILRRKDVAKACFYSTLQLKRLGSINRRQARQRWIQSMKMKKEDIARGLGISTKADSANVGNKVLPVTDSTLTTSTNTNEQCGTSEKKERVKGDKTKTMSRMKELLRWAAAAKSEKGGKFIARKVMQFRNRGTLKAVPDDDQLSNDSPKISFRWDLESCSTTSSAYTSISTASSLKNDQIMIINQALNSTKCQDPDRAPRKGNWITSDSEFVVLEL*

>Vivot_IGT_Like_1
MQQQIFQWLFRATNGQAREDTSGSINKKATTNDQEAKQNYIIIFKCGGVGVYRKFKGIEERKSGSKKFKPLAILRRKDVAKACFYSTLQLKRLGSINRRQARQRWIQSMKMKKEDIARGLGISTKADSANVGNKVLPVTDSTLTTSTNTNEQCGTSEKKERVKGDKTKTMSRMKELLRWAAAAKSEKGGKFIARKVMQFRNRGTLKAVPDDDQLSNDSPKISFRWDLESCSTTSSAYTSISTASSLKNDQIMIINQALNSTKCQDPDRAPTKGNWITSDSEFVVLEL*

>Vivot_IGT_Like_2
MQQQTFQWLFRATNGQAREDTSGSINKKATTNDQEAKQNYIIIFKCGGVGVYRIFKGIEERKSGSKKFKPLAILRRKDVAKACFYSTLQLKRLGSINRRQARQRWIQSMKMKKEDIARGLGISTKADSANVGNKVLPVTDSTLTTSTNTNEQCGTSEKKERVKGDKTKTMSRMKELLRWAAAAKSEKGGKFIARKVMQFRNRGTLKAVPDDDQLSNDSPKISFRWDLESCSTTSSAYTSISTASSLKNDQIMIINQALNSTKCQDPDRAPRKGNWITSDSEFVVLEL*

>Gabais_IGT_Like_1
MQQQIFQWLFRATNGQAREDTSGSINKKATTNDQEAKQNYIIIFKCGGVGVYRKFKGIEERKSGSKKFKPLAILRRKDVAKACFYSTLQLKRLGSINRRQARQRWIQSMKMKKEDIARGLGISTKADSANVGNKVLPVTDSTLTTSTNTNEQCGTSEKKERVKGDKTKTMSRMKELLRWAAAAKSEKGGKFIARKVMQFRNRGTLKAVPDDDQLSNDSPKISFRWDLESCSTTSSAYTSISTASSLKNDQIMIINQALNSTKCQDPDRAPRKGNWITSDSEFVVLEL*

>Gabais_IGT_Like_2
MQQQTFQWLFRATNGQAREDTSGSINKKATTNDQEAKQNYIIIFKCGGVGVYRKFKGIEERKSGSKKFKPLAILRRKDVAKACFYSTLQLKRLGSINRRQARQRWIQSMKMKKEDIARGLGISTKADSANVGNKVLPVTDSTLTTSTNTNEQCGTSEKKERVKGDKTKTMSRMKELLRWAAAAKSEKGGKFIARKVMQFRNRGTLKAVPDDDQLSNDSPKISFRWDLESCSTTSSAYTSISTASSLKNDQIMIINQALNSTKCQDPDRAPRKGNWITSDSEFVVLEL*

>Desmayo_Largueta_IGT_Like_2
MQQQTFQWLFRATNGQAREDTSGSINKKATTNDQEAKQNYIIIFKCGGVGVYRKFKGIEERKSGSKKFKPLAILRRKDVAKACFYSTLQLKRLGSINRRQARQRWIQSMKMKKEDIARGLGISTKADSANVGNKVLPVTDSTLTTSTNTNEQCGTSEKKERVKGDKTKTMSRMKELLRWAAAAKSEKGGKFIARKVMQFRNRGTLKAVPDDDQLSNDSPKISFRWDLESCSTTSSAYTSISTASSLKNDQIMIINQALNSTKCQDPDRAPRKGNWITSDSEFVVLEL*

>Desmayo_Largueta_IGT_Like_1
MQQQTFQWLFRATNGQAREDTSGSINKKATTNDQEAKQNYIIIFKCGGVGVYRKFKGIEERKSGSKKFKPLAILRRKDVAKACFYSTLQLKRLGSINRRQARQRWIQSMKMKKEDIARGLGISTKADSANVGNKVLPVTDSTLTTSTNTNEQCGTSEKKERVKGDKTKTMSRMKELLRWAAAAKSEKGGKFIARKVMQFRNRGTLKAVPDDDQLSNDSPKISFRWDLESCSTTSSAYTSISTASSLKNDQIMIINQALNSTKCQDPDRAPRKGNWITSDSEFVVLEL*

>Ferragnes_IGT_Like_1
MQQQIFQWLFRATNGQAREDTSGSINKKATTNDQEAKQNYIIIFKCGGVGVYRKFKGIEERKSGSKKFKPLAFLRRKDVAKACFYSTLQLKRLGSINRRQARQRWIQSMKMKKEDIARGLGISTKADSANVGNKVLPVTDSTLTTSTNTNEQCGTSEKKERVKGDKTKTMSRMKELLRWAAAAKSEKGGKFIARKVMQFRNRGTLKAVPDDDQLSNDSPKISFRWDLESCSTTSSAYTSISTASSLKNDQIMIINQALNSTKCQDPDRAPRKGNWITSDSEFVVLEL*

>Ferragnes_IGT_Like_2
MQQQTFQWLFRATNGQAREDTSGSINKKATTNDQEAKQNYIIIFKCGGVGVYRKFKGIEERKSGSKKFKPLAILRRKDVAKACFYSTLQLKRLGSINRRQARQRWIQSMKMKKEDIARGLGISTKADSANVGNKVLPVTDSTLTTSTNTNEQCGTSEKKERVKGDKTKTMSRMKELLRWAAAAKSEKGGKFIARKVMQFRNRGTLKAVPDDDQLSNDSPKISFRWDLESCSTTSSAYTSISTASSLKNDQIMIINQALNSTKCQDPDRAPRKGNWITSDSEFVVLEL*

>Marcona_IGT_Like_1
MQQQTFQWLFRATNGQAREDTSGSINKKATTNDQEAKQNYIIIFKCGGVGVYRKFKGIEERKSGSKKFKPLAFLRRKDVANACFYSTLQLKRLGSINRRQARQRWIQSMKMKKEDIARGLGISTKADSANVGNKVLPVTDSTLTTSTNTNEQCGTSEKKERVKGDKTKTMSRMKELLRWAAAAKSEKGGKFIARKVMQFRNRGTLKAVPDDDQLSNDSPKISFRWDLESCSTTSSAYTSISTASSLKNDQIMIINQALNSTKCQDPDRAPRKGNWITSDSEFVVLEL*

>Marcona_IGT_Like_2
MQQQTFQWLFRATNGQAREDTSGSINKKATTNDQEAKQNYIIIFKCGGVGVYRKFKGIEERKSGSKKFKPLAILRRKDVAKACFYSTLQLKRLGSINRRQARQRWIQSMKMKKEDIARGLGISTKADSANVGNKVLPVTDSTLTTSTNTNEQCGTSEKKERVKGDKTKTMSRMKELLRWAAAAKSEKGGKFIARKVMQFRNRGTLKAVPDDDQLSNDSPKISFRWDLESCSTTSSAYTSISTASSLKNDQIMIINQALNSTKCQDPDRAPRKGNWITSDSEFVVLEL*

>Ai_IGT_Like_1
MQQQIFQWLFRATNGQAREDTSGSINKKATTNDQEAKQNYIIIFKCGGVGVYRKFKGIEERKSGSKKFKPLAFLRRKDVANACFYSTLQLKRLGSINRRQARQRWIQSMKMKKEDIARGLGISTKADSANVGNKVLPVTDSTLTTSTNTNEQCGTSEKKERVKGDKTKTMSRMKELLRWAAAAKSEKGGKFIARKVMQFRNRGTLKAVPDDDQLSNDSPKISFRWDLESCSTTSSAYTSISTASSLKNDQIMIINQALNSTKCQDPDRAPRKGNWITSDSEFVVLEL*

>Ai_IGT_Like_2
MQQQTFQWLFRATNGQAREDTSGSINKKATTNDQEAKQNYIIIFKCGGVGVYRKFKGIEERKSGSKKFKPLAILRRKDVAKACFYSTLQLKRLGSINRRQARQRWIQSMKMKKEDIARGLGISTKADSANVGNKVLPVTDSTLTTSTNTNEQCGTSEKKERVKGDKTKTMSRMKELLRWAAAAKSEKGGKFIARKVMQFRNRGTLKAVPDDDQLSNDSPKISFRWDLESCSTTSSAYTSISTASSLKNDQIMIINQALNSTKCQDPDRAPRKGNWITSDSEFVVLEL*

>Ardechoise_IGT_Like_1
MQQQIFQWLFRATNGQAREDTSGSINKKATTNDQEAKQNYIIIFKCGGVGVYRKFKGIEERKSGSKKFKPLAFLRRKDVANACFYSTLQLKRLGSINRRQARQRWIQSMKMKKEDIARGLGISTKADSANVGNKVLPVTDSTLTTSTNTNEQCGTSEKKERVKGDKTKTMSRMKELLRWAAAAKSEKGGKFIARKVMQFRNRGTLKAVPDDDQLSNDSPKISFRWDLESCSTTSSAYTSISTASSLKNDQIMIINQALNSTKCQDPDRAPRKGNWITSDSEFVVLEL*

>Ardechoise_IGT_Like_2
MQQQTFQWLFRATNGQAREDTSGSINKKATTNDQEAKQNYIIIFKCGGVGVYRKFKGIEERKSGSKKFKPLAILRRKDVAKACFYSTLQLKRLGSINRRQARQRWIQSMKMKKEDIARGLGISTKADSANVGNKVLPVTDSTLTTSTNTNEQCGTSEKKERVKGDKTKTMSRMKELLRWAAAAKSEKGGKFIARKVMQFRNRGTLKAVPDDDQLSNDSPKISFRWDLESCSTTSSAYTSISTASSLKNDQIMIINQALNSTKCQDPDRAPRKGNWITSDSEFVVLEL*

>Falsa_Barese_IGT_Like_1
MQQQIFQWLFRATNGQAREDTSGSINKKATTNDQEAKQNYIIIFKCGGVGVYRKFKGIEERKSGSKKFKPLAFLRRKDVANACFYSTLQLKRLGSINRRQARQRWIQSMKMKKEDIARGLGISTKADSANVGNKVLPVTDSTLTTSTNTNEQCGTSEKKERVKGDKTKTMSRMKELLRWAAAAKSEKGGKFIARKVMQFRNRGTLKAVPDDDQLSNDSPKISFRWDLESCSTTSSAYTSISTASSLKNDQIMIINQALNSTKCQDPDRAPRKGNWITSDSEFVVLEL*

>Falsa_Barese_IGT_Like_2
MQQQTFQWLFRATNGQAREDTSGSINKKATTNDQEAKQNYIIIFKCGGVGVYRKFKGIEERKSGSKKFKPLAILRRKDVAKACFYSTLQLKRLGSINRRQARQRWIQSMKMKKEDIARGLGISTKADSANVGNKVLPVTDSTLTTSTNTNEQCGTSEKKERVKGDKTKTMSRMKELLRWAAAAKSEKGGKFIARKVMQFRNRGTLKAVPDDDQLSNDSPKISFRWDLESCSTTSSAYTSISTASSLKNDQIMIINQALNSTKCQDPDRAPRKGNWITSDSEFVVLEL*

>Prunus_fenzliana_IGT_Like_2
MQQQTFQWLFRATNGQAREDTSGSINKKATTNDQEAKQNYIIIFKCGGVGVYRKFKGIEERKSGSKKFKPLAILRRKDVAKACFYSTLQLKRLGSINRRQARQRWIQSMKMKKEDIARGLGISTKADSANVGNKVLPVTDSTLTTSTNTNEQCGTSEKKERVKGDKTKTMSRMKELLRWAAAAKSEKGGKFIARKVMQFRNRGTLKAVPDDDQLSNDSPKISFRWDLESCSTTSSAYTSISTASSLKNDQIMIINQALNSTKCQDPDRAPRKGNWITSDSEFVVLEL*

>Prunus_fenzliana_IGT_Like_1
MQQQIFQWLFRATNGQAREDTSGSINKKATTNDQEAKQNYIIIFKCGGVGVYRKFKGIEERKSGSKKFKPLAFLRRKDVANACFYSTLQLKRLGSINRRQARQRWIQSMKMKKEDIARGLGISTKADSANVGNKVLPVTDSTLTTSTNTNEQCGTSEKKERVKGDKTKTMSRMKELLRWAAAAKSEKGGKFIARKVMQFRNRGTLKAVPDDDQLSNDSPKISFRWDLESCSTTSSAYTSISTASSLKNDQIMIINQALNSTKCQDPDRAPRKGNWITSDSEFVVLEL*

>Johnstons_IGT_Like_1
MQQQIFQWLFRATNGQAREDTSGSINKKATTNDQEAKQNYIIIFKCGGVGVYRKFKGIEERKSGSKKFKPLAFLRRKDVANACFYSTLQLKRLGSINRRQARQRWIQSMKMKKEDIARGLGISTKADSANVGNKVLPVTDSTLTTSTNTNEQCGTSEKKERVKGDKTKTMSRMKELLRWAAAAKSEKGGKFIARKVMQFRNRGTLKAVPDDDQLSNDSPKISFRWDLESCSTTSSAYTSISTASSLKNDQIMIINQALNSTKCQDPDRAPRKGNWITSDSEFVVLEL*

>Johnstons_IGT_Like_2
MQQQTFQWLFRATNGQAREDTSGSINKKATTNDQEAKQNYIIIFKCGGVGVYRKFKGIEERKSGSKKFKPLAILRRKDVAKACFYSTLQLKRLGSINRRQARQRWIQSMKMKKEDIARGLGISTKADSANVGNKVLPVTDSTLTTSTNTNEQCGTSEKKERVKGDKTKTMSRMKELLRWAAAAKSEKGGKFIARKVMQFRNRGTLKAVPDDDQLSNDSPKISFRWDLESCSTTSSAYTSISTASSLKNDQIMIINQALNSTKCQDPDRAPRKGNWITSDSEFVVLEL*

>Keanes_IGT_Like_1
MQQQIFQWLFRATNGQAREDTSGSINKKATTNDQEAKQNYIIIFKCGGVGVYRKFKGIEERKSGSKKFKPLAFLRRKDVANACFYSTLQLKRLGSINRRQARQRWIQSMKMKKEDIARGLGISTKADSANVGNKVLPVTDSTLTTSTNTNEQCGTSEKKERVKGDKTKTMSRMKELLRWAAAAKSEKGGKFIARKVMQFRNRGTLKAVPDDDQLSNDSPKISFRWDLESCSTTSSAYTSISTASSLKNDQIMIINQALNSTKCQDPDRAPRKGNWITSDSEFVVLEL*

>Keanes_IGT_Like_2
MQQQTFQWLFRATNGQAREDTSGSINKKATTNDQEAKQNYIIIFKCGGVGVYRKFKGIEERKSGSKKFKPLAILRRKDVAKACFYSTLQLKRLGSINRRQARQRWIQSMKMKKEDIARGLGISTKADSANVGNKVLPVTDSTLTTSTNTNEQCGTSEKKERVKGDKTKTMSRMKELLRWAAAAKSEKGGKFIARKVMQFRNRGTLKAVPDDDQLSNDSPKISFRWDLESCSTTSSAYTSISTASSLKNDQIMIINQALNSTKCQDPDRAPRKGNWITSDSEFVVLEL*

>Belle_dAurons_IGT_Like_1
MQQQIFQWLFRATNGQAREDTSGSINKKATTNDQEAKQNYIIIFKCGGVGVYRKFKGIEERKSGSKKFKPLAFLRRKDVANACFYSTLQLKRLGSINRRQARQRWIQSMKMKKEDIARGLGISTKADSANVGNKVLPVTDSTLTTSTNTNEQCGTSEKKERVKGDKTKTMSRMKELLRWAAAAKSEKGGKFIARKVMQFRNRGTLKAVPDDDQLSNDSPKISFRWDLESCSTTSSAYTSISTASSLKNDQIMIINQALNSTKCQDPDRAPRKGNWITSDSEFVVLEL*

>Belle_dAurons_IGT_Like_2
MQQQTFQWLFRATNGQAREDTSGSINKKATTNDQEAKQNYIIIFKCGGVGVYRKFKGIEERKSGSKKFKPLAILRRKDVAKACFYSTLQLKRLGSINRRQARQRWIQSMKMKKEDIARGLGISTKADSANVGNKVLPVTDSTLTTSTNTNEQCGTSEKKERVKGDKTKTMSRMKELLRWAAAAKSEKGGKFIARKVMQFRNRGTLKAVPDDDQLSNDSPKISFRWDLESCSTTSSAYTSISTASSLKNDQIMIINQALNSTKCQDPDRAPRKGNWITSDSEFVVLEL*

>Pointeu_dAureille_IGT_Like_1
MQQQIFQWLFRATNGQAREDTSGSINKKATTNDQEAKQNYIIIFKCGGVGVYRKFKGIEERKSGSKKFKPLAFLRRKDVANACFYSTLQLKRLGSINRRQARQRWIQSMKMKKEDIARGLGISTKADSANVGNKVLPVTDSTLTTSTNTNEQCGTSEKKERVKGDKTKTMSRMKELLRWAAAAKSEKGGKFIARKVMQFRNRGTLKAVPDDDQLSNDSPKISFRWDLESCSTTSSAYTSISTASSLKNDQIMIINQALNSTKCQDPDRAPRKGNWITSDSEFVVLEL*

>Pointeu_dAureille_IGT_Like_2
MQQQTFQWLFRATNGQAREDTSGSINKKATTNDQEAKQNYIIIFKCGGVGVYRKFKGIEERKSGSKKFKPLAILRRKDVAKACFYSTLQLKRLGSINRRQARQRWIQSMKMKKEDIARGLGISTKADSANVGNKVLPVTDSTLTTSTNTNEQCGTSEKKERVKGDKTKTMSRMKELLRWAAAAKSEKGGKFIARKVMQFRNRGTLKAVPDDDQLSNDSPKISFRWDLESCSTTSSAYTSISTASSLKNDQIMIINQALNSTKCQDPDRAPRKGNWITSDSEFVVLEL*

>R23T45_IGT_Like_1
MQQQIFQWLFRATNGQAREDTSGSINKKATTNDQEAKQNYIIIFKCGGVGVYRKFKGIEERKSGSKKFKPLAFLRRKDVANACFYSTLQLKRLGSINRRQARQRWIQSMKMKKEDIARGLGISTKADSANVGNKVLPVTDSTLTTSTNTNEQCGTSEKKERVKGDKTKTMSRMKELLRWAAAAKSEKGGKFIARKVMQFRNRGTLKAVPDDDQLSNDSPKISFRWDLESCSTTSSAYTSISTASSLKNDQIMIINQALNSTKCQDPDRAPRKGNWITSDSEFVVLEL*

>R23T45_IGT_Like_2
MQQQTFQWLFRATNGQAREDTSGSINKKATTNDQEAKQNYIIIFKCGGVGVYRKFKGIEERKSGSKKFKPLAILRRKDVAKACFYSTLQLKRLGSINRRQARQRWIQSMKMKKEDIARGLGISTKADSANVGNKVLPVTDSTLTTSTNTNEQCGTSEKKERVKGDKTKTMSRMKELLRWAAAAKSEKGGKFIARKVMQFRNRGTLKAVPDDDQLSNDSPKISFRWDLESCSTTSSAYTSISTASSLKNDQIMIINQALNSTKCQDPDRAPRKGNWITSDSEFVVLEL*

>Strouts_IGT_Like_1
MQQQIFQWLFRATNGQAREDTSGSINKKATTNDQEAKQNYIIIFKCGGVGVYRKFKGIEERKSGSKKFKPLAFLRRKDVANACFYSTLQLKRLGSINRRQARQRWIQSMKMKKEDIARGLGISTKADSANVGNKVLPVTDSTLTTSTNTNEQCGTSEKKERVKGDKTKTMSRMKELLRWAAAAKSEKGGKFIARKVMQFRNRGTLKAVPDDDQLSNDSPKISFRWDLESCSTTSSAYTSISTASSLKNDQIMIINQALNSTKCQDPDRAPRKGNWITSDSEFVVLEL*

>Strouts_IGT_Like_2
MQQQTFQWLFRATNGQAREDTSGSINKKATTNDQEAKQNYIIIFKCGGVGVYRKFKGIEERKSGSKKFKPLAILRRKDVAKACFYSTLQLKRLGSINRRQARQRWIQSMKMKKEDIARGLGISTKADSANVGNKVLPVTDSTLTTSTNTNEQCGTSEKKERVKGDKTKTMSRMKELLRWAAAAKSEKGGKFIARKVMQFRNRGTLKAVPDDDQLSNDSPKISFRWDLESCSTTSSAYTSISTASSLKNDQIMIINQALNSTKCQDPDRAPRKGNWITSDSEFVVLEL*

>Bartre_IGT_Like_1
MQQQIFQWLFRATNGQAREDTSGSINKKATTNDQEAKQNYIIIFKCGGVGVYRKFKGIEERKSGSKKFKPLAFLRRKDVANACFYSTLQLKRLGSINRRQARQRWIQSMKMKKEDIARGLGISTKADSANVGNKVLPVTDSTLTTSTNTNEQCGTSEKKERVKGDKTKTMSRMKELLRWAAAAKSEKGGKFIARKVMQFRNRGTLKAVPDDDQLSNDSPKISFRWDLESCSTTSSAYTSISTASSLKNDQIMIINQALNSTKCQDPDRAPRKGNWITSDSEFVVLEL*

>Bartre_IGT_Like_2
MQQQIFQWLFRATNGQAREDTSGSINKKATTNDQEAKQNYIIIFKCGGVGVYRKFKGIEERKSGSKKFKPLAILRRKDVAKACFYSTLQLKRLGSINRRQARQRWIQSMKMKKEDIARGLGISTKADSANVGNKVLPVTDSTLTTSTNTNEQCGTSEKKERVKGDKTKTMSRMKELLRWAAAAKSEKGGKFIARKVMQFRNRGTLKAVPDDDQLSNDSPKISFRWDLESCSTTSSAYTSISTASSLKNDQIMIINQALNSTKCQDPDRAPRKGNWITSDSEFVVLEL*

>Achaak_IGT_Like_1
MQQQIFQWLFRATNGQAREDTSGSINKKATTNDQEAKQNYIIIFKCGGVGVYRKFKGIEERKSGSKKFKPLAFLRRKDVANACFYSTLQLKRLGSINRRQARQRWIQSMKMKKEDIARGLGISTKADSANVGNKVLPVTDSTLTTSTNTNEQCGTSEKKERVKGDKTKTMSRMKELLRWAAAAKSEKGGKFIARKVMQFRNRGTLKAVPDDDQLSNDSPKISFRWDLESCSTTSSAYTSISTASSLKNDQIMIINQALNSTKCQDPDRAPTKGNWITSDSEFVVLEL*

>Achaak_IGT_Like_2
MQQQIFQWLFRATNGQAREDTSGSINKKATTNDQEAKQNYIIIFKCGGVGVYRIFKGIEERKSGSKKFKPLAILRRKDVAKACFYSTLQLKRLGSINRRQARQRWIQSMKMKKEDIARGLGISTKADSANVGNKVLPVTDSTLTTSTNTNEQCGTSEKKERVKGDKTKTMSRMKELLRWAAAAKSEKGGKFIARKVMQFRNRGTLKAVPDDDQLSNDSPKISFRWDLESCSTTSSAYTSISTASSLKNDQIMIINQALNSTKCQDPDRAPRKGNWITSDSEFVVLEL*

>Lauranne_IGT_Like_1
MQQQIFQWLFRATNGQAREDTSGSINKKATTNDQEAKQNYIIIFKCGGVGVYRKFKGIEERKSGSKKFKPLAFLRRKDVANACFYSTLQLKRLGSINRRQARQRWIQSMKMKKEDIARGLGISTKADSANVGNKVLPVTDSTLTTSTNTNEQCGTSEKKERVKGDKTKTMSRMKELLRWAAAAKSEKGGKFIARKVMQFRNRGTLKAVPDDDQLSNDSPKISFRWDLESCSTTSSAYTSISTASSLKNDQIMIINQALNSTKCQDPDRAPTKGNWITSDSEFVVLEL*

>Lauranne_IGT_Like_2
MQQQIFQWLFRATNGQAREDTSGSINKKATTNDQEAKQNYIIIFKCGGVGVYRIFKGIEERKSGSKKFKPLAILRRKDVAKACFYSTLQLKRLGSINRRQARQRWIQSMKMKKEDIARGLGISTKADSANVGNKVLPVTDSTLTTSTNTNEQCGTSEKKERVKGDKTKTMSRMKELLRWAAAAKSEKGGKFIARKVMQFRNRGTLKAVPDDDQLSNDSPKISFRWDLESCSTTSSAYTSISTASSLKNDQIMIINQALNSTKCQDPDRAPRKGNWITSDSEFVVLEL*

>Ripon_IGT_Like_1
MQQQIFQWLFRATNGQAREDTSGSINKKATTNDQEAKQNYIIIFKCGGVGVYRKFKGIEERKSGSKKFKPLAFLRRKDVANACFYSTLQLKRLGSINRRQARQRWIQSMKMKKEDIARGLGISTKADSANVGNKVLPVTDSTLTTSTNTNEQCGTSEKKERVKGDKTKTMSRMKELLRWAAAAKSEKGGKFIARKVMQFRNRGTLKAVPDDDQLSNDSPKISFRWDLESCSTTSSAYTSISTASSLKNDQIMIINQALNSTKCQDPDRAPTKGNWITSDSEFVVLEL*

>Ripon_IGT_Like_2
MQQQIFQWLFRATNGQAREDTSGSINKKATTNDQEAKQNYIIIFKCGGVGVYRIFKGIEERKSGSKKFKPLAILRRKDVAKACFYSTLQLKRLGSINRRQARQRWIQSMKMKKEDIARGLGISTKADSANVGNKVLPVTDSTLTTSTNTNEQCGTSEKKERVKGDKTKTMSRMKELLRWAAAAKSEKGGKFIARKVMQFRNRGTLKAVPDDDQLSNDSPKISFRWDLESCSTTSSAYTSISTASSLKNDQIMIINQALNSTKCQDPDRAPRKGNWITSDSEFVVLEL*

>Marinada_IGT_Like_1
MQQQIFQWLFRATNGQAREDTSGSINKKATTNDQEAKQNYIIIFKCGGVGVYRKFKGIEERKSGSKKFKPLAFLRRKDVANACFYSTLQLKRLGSINRRQARQRWIQSMKMKKEDIARGLGISTKADSANVGNKVLPVTDSTLTTSTNTNEQCGTSEKKERVKGDKTKTMSRMKELLRWAAAAKSEKGGKFIARKVMQFRNRGTLKAVPDDDQLSNDSPKISFRWDLESCSTTSSAYTSISTASSLKNDQIMIINQALNSTKCQDPDRAPTKGNWITSDSEFVVLEL*

>Marinada_IGT_Like_2
MQQQIFQWLFRATNGQAREDTSGSINKKATTNDQEAKQNYIIIFKCGGVGVYRIFKGIEERKSGSKKFKPLAILRRKDVAKACFYSTLQLKRLGSINRRQARQRWIQSMKMKKEDIARGLGISTKADSANVGNKVLPVTDSTLTTSTNTNEQCGTSEKKERVKGDKTKTMSRMKELLRWAAAAKSEKGGKFIARKVMQFRNRGTLKAVPDDDQLSNDSPKISFRWDLESCSTTSSAYTSISTASSLKNDQIMIINQALNSTKCQDPDRAPRKGNWITSDSEFVVLEL*

>Isabelona_IGT_Like_1
MQQQIFQWLFRATNGQAREDTSGSINKKATTNDQEAKQNYIIIFKCGGVGVYRKFKGIEERKSGSKKFKPLAFLRRKDVAKACFYSTLQLKRLGSINRRQARQRWIQSMKMKKEDIARGLGISTKADSANVGNKVLPVTDSTLTTSTNTNEQCGTSEKKERVKGDKTKTMSRMKELLRWAAAAKSEKGGKFIARKVMQFRNRGTLKAVPDDDQLSNDSPKISFRWDLESCSTTSSAYTSISTASSLKNDQIMIINQALNSTKCQDPDRAPTKGNWITSDSEFVVLEL*

>Isabelona_IGT_Like_2
MQQQIFQWLFRATNGQAREDTSGSINKKATTNDQEAKPNYIIVFKCGGVGVYWIFKGIEERKSGSKKFKPLAILRRKDVAKACFYSTLQLKRLGSINRRQARQRWIQSMKMKKEDIARGLGISTKADSANVGNKVLPVTDSTLTTSTNTNEQCGTSEKKERVKGDKTKTMSRMKELLRWAAAAKSERGGKFIARKVMQFRNRGTLKAVPDDDQLSNDSPKISFRWDLESCSTTSSAYTSISTASSLKNDQIMIINQALNSTKCQDPDRAPRKGNWITSDSEFVVLEL*

>Prunus_webbii_IGT_Like_1
MQQQIFQWLFRATNGQAREDTSGSINKKATTNDQEAKQNYIIIFKCGGVGVYRKFKGIEERKSGSKKFKPLAFLRRKDVANACFYSTLQLKRLGSINRRQARQRWIQSMKMKKEDIARGLGISTKADSANVGNKVLPVTDSTLTTSTNTNEQCGTSEKKERVKGDKTKTMSRMKELLRWAAAAKSEKGGKFIARKVMQFRNRGTLKAVPDDDQLSNDSPKISFRWDLESCSTTSSAYTSISTASSLKNDQIMIINQALNSTKCQDPDRAPTKGNWITSDSEFVVLEL*

>Prunus_webbii_IGT_Like_2
MQQQIFQWLFRATNGQAREDTSGSINKKATTNDQEAKQNYIIIFKCGGVGVYRIFKGIEERKSGSKKFKPLAILRRKDVAKACFYSTLQLKRLGSINRRQARQRWIQSMKMKKEDIARGLGISTKADSANVGNKVLPVTDSTLTTSTNTNEQCGTSEKKERVKGDKTKTMSRMKELLRWAAAVKSEKGGKFIARKVMQFRNRGTLKAVPDDDQLSNDSPKISFRWDLESCSTTSSAYTSISTASSLKNDQIMIINQALNSTKCQDPDRAPRKGNWITSDSEFVVLEL*

>Prunus_bucharica_IGT_Like_1
MQQQIFQWLFRATNGQAREDTSGSINKKATTNDQEAKQNYIIIFKCGGVGVYRKFKGIEERKSGSKKFKPLAFLRRKDVANACFYSTLQLKRLGSINRRQARQRWIQSMKMKKEDIARGLGISTKADSANVGNKVLPVTDSTLTTSTNTNEQCGTSEKKERVKGDKTKTMSRMKELLRWAAAAKSEKGGKFIARKVMQFRNRGTLKAVPDDDQLSNDSPKISFRWDLESCSTTSSAYTSISTASSLKNDQIMIINQALNSTKCQDPDRAPRKGNWITSDSEFVVLEL*

>Prunus_bucharica_IGT_Like_2
MQQQVFQWLFRATNGQAREDTSGSINKKATTNDQEAKQNYIIIFKCGGVGVYRKFNGIEERKSDSKKFKPLAFLRRKDVAKACFYSTLQLKRLGSINRRQARQRWIQSMKMKKEDIARGLGISTKADSANVGNKVLPVTDSTLTTSTNTNEQCGTSEKKERVKGDKTKTMSRMKELLRWAAAAKSEKGGKFIARKVMQFRNRGTLKAVPDDDQLSNDSPKISFRWDLESCSTTSSAYTSISTASSLKNDQIMIINQALNSTKCQDPDRAPRKGNWITSDSEFVVLEL*

>Prunus_kuramica_IGT_Like_1
MQQQIFQWLFRATNGQAREDTSGSINKKATTNDQEAKQNYIIIFKCGGVGVYRKFKGIEERKSGSKKFKPLAFLRRKDVANACFYSTLQLKRLGSINRRQARQRWIQSMKMKKEDIARGLGISTKADSANVGNKVLPVTDSTLTTSTNTNEQCGTSEKKERVKGDKTKTMSRMKELLRWAAAAKSEKGGKFIARKVMQFRNRGTLKAVPDDDQLSNDSPKISFRWDLESCSTTSSAYTSISTASSLKNDQIMIINQALNSTKCQDPDRAPRKGNWITSDSEFVVLEL*

>Prunus_kuramica_IGT_Like_2
MQQQIFQWLFRATNGQAREDTSGSINKKATTNDQEAKQNYIIIFNCGGVGVYRKFKGIEERKSGSKKFKPLAFLRRKDVANACFYSTLQLKRLGSINRRQARQRWIQSMKMKKEDIARGLGISTKADSANVGNKVLPVTDSTLTTSTNTNEQCGTSEKKERVKGDKTKTMSRMKELLRWAAAAKSEKGGKFIARKVMQFRNRGTLKAVPDDDQLSNDSPKISFRWDLESCSTTSSAYTSISTASSLKNDQIMIINQALNSTKCQDPDRAPRKGNWITSDSEFVVLEL*

>Genco_IGT_Like_1
MQQQIFQWLFRATNGQAREDTSGSINKKATTNDQEAKQNYIIIFKCGGVGVYRKFKGIEERKSGSKKFKPLAFLRRKDVANACFYSTLQLKRLGSINRRQARQRWIQSMKMKKEDIARGLGISTKADSANVGNKVLPVTDSTLTTSTNTNEQCGTSEKKERVKGDKTKTMSRMKELLRWAAAAKSEKGGKFIARKVMQFRNRGTLKAVPDDDQLSNDSPKISFRWDLESCSTTSSAYTSISTASSLKNDQIMIINQALNSTKCQDPDRAPRKGNWITSDSEFVVLEL*

>Genco_IGT_Like_2
MQQQIFQWLFRATNGQAREDTSGSINKKATTNDQEAKQNYIIIFKCGGVGVYRKFKGIEERKSGSKKFKPLAFLRRKDVANACFYSTLQLKRLGSINRRQARQRWIQSMKMKKEDIARGLGISTKADSANVGNKVLPVTDSTLTTSTNTNEQCGTSEKKERVKGDKTKTMSRMKELLRWAAAVKSEKGGKFIARKVMQFRNRGTLKAVPDDDQLSNDSPKISFRWDLESCSTTSSAYTSISTASSLKNDQIMIINQALNSTKCQDPDRAPRKGNWITSDSEFVVLEL*

>A_la_Dame_IGT_Like_1
MQQQIFQWLFRATNGQAREDTSGSINKKATTNDQEAKQNYIIIFKCGGVGVYRKFKGIEERKSGSKKFKPLAFLRRKDVANACFYSTLQLKRLGSINRRQARQRWIQSMKMKKEDIARGLGISTKADSANVGNKVLPVTDSTLTTSTNTNEQCGTSEKKERVKGDKTKTMSRMKELLRWAAAAKSEKGGKFIARKVMQFRNRGTLKAVPDDDQLSNDSPKISFRWDLESCSTTSSAYTSISTASSLKNDQIMIINQALNSTKCQDPDRAPRKGNWITSDSEFVVLEL*

>A_la_Dame_IGT_Like_2
MQQQIFQWLFRATNGQAREDTSGSINKKATTNDQEAKQNYIIIFKCGGVGVYRKFKGIEERKSGSKKFKPLAFLRRKDVANACFYSTLQLKRLGSINRRQARQRWIQSMKMKKEDIARGLGISTKADSANVGNKVLPVTDSTLTTSTNTNEQCGTSEKKERVKGDKTKTMSRMKELLRWAAAAKSEKGGKFIARKVMQFRNRGTLKAVPDDDQLSNDSPKISFRWDLESCSTTSSAYTSISTASSLKNDQIMIINQALNSTKCQDPDRAPRKGNWITSDSEFVVLEL*

>Atocha_IGT_Like_1
MQQQIFQWLFRATNGQAREDTSGSINKKATTNDQEAKQNYIIIFKCGGVGVYRKFKGIEERKSGSKKFKPLAFLRRKDVANACFYSTLQLKRLGSINRRQARQRWIQSMKMKKEDIARGLGISTKADSANVGNKVLPVTDSTLTTSTNTNEQCGTSEKKERVKGDKTKTMSRMKELLRWAAAAKSEKGGKFIARKVMQFRNRGTLKAVPDDDQLSNDSPKISFRWDLESCSTTSSAYTSISTASSLKNDQIMIINQALNSTKCQDPDRAPRKGNWITSDSEFVVLEL*

>Atocha_IGT_Like_2
MQQQIFQWLFRATNGQAREDTSGSINKKATTNDQEAKQNYIIIFKCGGVGVYRKFKGIEERKSGSKKFKPLAFLRRKDVANACFYSTLQLKRLGSINRRQARQRWIQSMKMKKEDIARGLGISTKADSANVGNKVLPVTDSTLTTSTNTNEQCGTSEKKERVKGDKTKTMSRMKELLRWAAAAKSEKGGKFIARKVMQFRNRGTLKAVPDDDQLSNDSPKISFRWDLESCSTTSSAYTSISTASSLKNDQIMIINQALNSTKCQDPDRAPRKGNWITSDSEFVVLEL*

>Chellaston_IGT_Like_1
MQQQIFQWLFRATNGQAREDTSGSINKKATTNDQEAKQNYIIIFKCGGVGVYRKFKGIEERKSGSKKFKPLAFLRRKDVANACFYSTLQLKRLGSINRRQARQRWIQSMKMKKEDIARGLGISTKADSANVGNKVLPVTDSTLTTSTNTNEQCGTSEKKERVKGDKTKTMSRMKELLRWAAAAKSEKGGKFIARKVMQFRNRGTLKAVPDDDQLSNDSPKISFRWDLESCSTTSSAYTSISTASSLKNDQIMIINQALNSTKCQDPDRAPRKGNWITSDSEFVVLEL*

>Chellaston_IGT_Like_2
MQQQIFQWLFRATNGQAREDTSGSINKKATTNDQEAKQNYIIIFKCGGVGVYRKFKGIEERKSGSKKFKPLAFLRRKDVANACFYSTLQLKRLGSINRRQARQRWIQSMKMKKEDIARGLGISTKADSANVGNKVLPVTDSTLTTSTNTNEQCGTSEKKERVKGDKTKTMSRMKELLRWAAAAKSEKGGKFIARKVMQFRNRGTLKAVPDDDQLSNDSPKISFRWDLESCSTTSSAYTSISTASSLKNDQIMIINQALNSTKCQDPDRAPRKGNWITSDSEFVVLEL*

>Vairo_IGT_Like_1
MQQQIFQWLFRATNGQAREDTSGSINKKATTNDQEAKQNYIIIFKCGGVGVYRKFKGIEERKSGSKKFKPLAFLRRKDVANACFYSTLQLKRLGSINRRQARQRWIQSMKMKKEDIARGLGISTKADSANVGNKVLPVTDSTLTTSTNTNEQCGTSEKKERVKGDKTKTMSRMKELLRWAAAAKSEKGGKFIARKVMQFRNRGTLKAVPDDDQLSNDSPKISFRWDLESCSTTSSAYTSISTASSLKNDQIMIINQALNSTKCQDPDRAPRKGNWITSDSEFVVLEL*

>Vairo_IGT_Like_2
MQQQIFQWLFRATNGQAREDTSGSINKKATTNDQEAKQNYIIIFKCGGVGVYRKFKGIEERKSGSKKFKPLAFLRRKDVANACFYSTLQLKRLGSINRRQARQRWIQSMKMKKEDIARGLGISTKADSANVGNKVLPVTDSTLTTSTNTNEQCGTSEKKERVKGDKTKTMSRMKELLRWAAAAKSEKGGKFIARKVMQFRNRGTLKAVPDDDQLSNDSPKISFRWDLESCSTTSSAYTSISTASSLKNDQIMIINQALNSTKCQDPDRAPRKGNWITSDSEFVVLEL*

>Doree_IGT_Like_1
MQQQIFQWLFRATNGQAREDTSGSINKKATTNDQEAKQNYIIIFKCGGVGVYRKFKGIEERKSGSKKFKPLAFLRRKDVANACFYSTLQLKRLGSINRRQARQRWIQSMKMKKEDIARGLGISTKADSANVGNKVLPVTDSTLTTSTNTNEQCGTSEKKERVKGDKTKTMSRMKELLRWAAAAKSEKGGKFIARKVMQFRNRGTLKAVPDDDQLSNDSPKISFRWDLESCSTTSSAYTSISTASSLKNDQIMIINQALNSTKCQDPDRAPRKGNWITSDSEFVVLEL*

>Doree_IGT_Like_2
MQQQIFQWLFRATNGQAREDTSGSINKKATTNDQEAKQNYIIIFKCGGVGVYRKFKGIEERKSGSKKFKPLAFLRRKDVANACFYSTLQLKRLGSINRRQARQRWIQSMKMKKEDIARGLGISTKADSANVGNKVLPVTDSTLTTSTNTNEQCGTSEKKERVKGDKTKTMSRMKELLRWAAAAKSEKGGKFIARKVMQFRNRGTLKAVPDDDQLSNDSPKISFRWDLESCSTTSSAYTSISTASSLKNDQIMIINQALNSTKCQDPDRAPRKGNWITSDSEFVVLEL*

>Mckinlays_IGT_Like_1
MQQQIFQWLFRATNGQAREDTSGSINKKATTNDQEAKQNYIIIFKCGGVGVYRKFKGIEERKSGSKKFKPLAFLRRKDVANACFYSTLQLKRLGSINRRQARQRWIQSMKMKKEDIARGLGISTKADSANVGNKVLPVTDSTLTTSTNTNEQCGTSEKKERVKGDKTKTMSRMKELLRWAAAAKSEKGGKFIARKVMQFRNRGTLKAVPDDDQLSNDSPKISFRWDLESCSTTSSAYTSISTASSLKNDQIMIINQALNSTKCQDPDRAPRKGNWITSDSEFVVLEL*

>Mckinlays_IGT_Like_2
MQQQIFQWLFRATNGQAREDTSGSINKKATTNDQEAKQNYIIIFKCGGVGVYRKFKGIEERKSGSKKFKPLAFLRRKDVANACFYSTLQLKRLGSINRRQARQRWIQSMKMKKEDIARGLGISTKADSANVGNKVLPVTDSTLTTSTNTNEQCGTSEKKERVKGDKTKTMSRMKELLRWAAAAKSEKGGKFIARKVMQFRNRGTLKAVPDDDQLSNDSPKISFRWDLESCSTTSSAYTSISTASSLKNDQIMIINQALNSTKCQDPDRAPRKGNWITSDSEFVVLEL*

>Princesse_IGT_Like_1
MQQQIFQWLFRATNGQAREDTSGSINKKATTNDQEAKQNYIIIFKCGGVGVYRKFKGIEERKSGSKKFKPLAFLRRKDVANACFYSTLQLKRLGSINRRQARQRWIQSMKMKKEDIARGLGISTKADSANVGNKVLPVTDSTLTTSTNTNEQCGTSEKKERVKGDKTKTMSRMKELLRWAAAAKSEKGGKFIARKVMQFRNRGTLKAVPDDDQLSNDSPKISFRWDLESCSTTSSAYTSISTASSLKNDQIMIINQALNSTKCQDPDRAPRKGNWITSDSEFVVLEL*

>Princesse_IGT_Like_2
MQQQIFQWLFRATNGQAREDTSGSINKKATTNDQEAKQNYIIIFKCGGVGVYRKFKGIEERKSGSKKFKPLAFLRRKDVANACFYSTLQLKRLGSINRRQARQRWIQSMKMKKEDIARGLGISTKADSANVGNKVLPVTDSTLTTSTNTNEQCGTSEKKERVKGDKTKTMSRMKELLRWAAAAKSEKGGKFIARKVMQFRNRGTLKAVPDDDQLSNDSPKISFRWDLESCSTTSSAYTSISTASSLKNDQIMIINQALNSTKCQDPDRAPRKGNWITSDSEFVVLEL*

>UA03_IGT_Like_1
MQQQIFQWLFRATNGQAREDTSGSINKKATTNDQEAKQNYIIIFKCGGVGVYRKFKGIEERKSGSKKFKPLAFLRRKDVANACFYSTLQLKRLGSINRRQARQRWIQSMKMKKEDIARGLGISTKADSANVGNKVLPVTDSTLTTSTNTNEQCGTSEKKERVKGDKTKTMSRMKELLRWAAAAKSEKGGKFIARKVMQFRNRGTLKAVPDDDQLSNDSPKISFRWDLESCSTTSSAYTSISTASSLKNDQIMIINQALNSTKCQDPDRAPRKGNWITSDSEFVVLEL*

>UA03_IGT_Like_2
MQQQIFQWLFRATNGQAREDTSGSINKKATTNDQEAKQNYIIIFKCGGVGVYRKFKGIEERKSGSKKFKPLAFLRRKDVANACFYSTLQLKRLGSINRRQARQRWIQSMKMKKEDIARGLGISTKADSANVGNKVLPVTDSTLTTSTNTNEQCGTSEKKERVKGDKTKTMSRMKELLRWAAAAKSEKGGKFIARKVMQFRNRGTLKAVPDDDQLSNDSPKISFRWDLESCSTTSSAYTSISTASSLKNDQIMIINQALNSTKCQDPDRAPRKGNWITSDSEFVVLEL*

>UA05_IGT_Like_1
MQQQIFQWLFRATNGQAREDTSGSINKKATTNDQEAKQNYIIIFKCGGVGVYRKFKGIEERKSGSKKFKPLAFLRRKDVANACFYSTLQLKRLGSINRRQARQRWIQSMKMKKEDIARGLGISTKADSANVGNKVLPVTDSTLTTSTNTNEQCGTSEKKERVKGDKTKTMSRMKELLRWAAAAKSEKGGKFIARKVMQFRNRGTLKAVPDDDQLSNDSPKISFRWDLESCSTTSSAYTSISTASSLKNDQIMIINQALNSTKCQDPDRAPRKGNWITSDSEFVVLEL*

>UA05_IGT_Like_2
MQQQIFQWLFRATNGQAREDTSGSINKKATTNDQEAKQNYIIIFKCGGVGVYRKFKGIEERKSGSKKFKPLAFLRRKDVANACFYSTLQLKRLGSINRRQARQRWIQSMKMKKEDIARGLGISTKADSANVGNKVLPVTDSTLTTSTNTNEQCGTSEKKERVKGDKTKTMSRMKELLRWAAAAKSEKGGKFIARKVMQFRNRGTLKAVPDDDQLSNDSPKISFRWDLESCSTTSSAYTSISTASSLKNDQIMIINQALNSTKCQDPDRAPRKGNWITSDSEFVVLEL*

>Retsou_IGT_Like_1
MQQQIFQWLFRATNGQAREDTSGSINKKATTNDQEAKQNYIIIFKCGGVGVYRKFKGIEERKSGSKKFKPLAFLRRKDVANACFYSTLQLKRLGSINRRQARQRWIQSMKMKKEDIARGLGISTKADSANVGNKVLPVTDSTLTTSTNTNEQCGTSEKKERVKGDKTKTMSRMKELLRWAAAAKSEKGGKFIARKVMQFRNRGTLKAVPDDDQLSNDSPKISFRWDLESCSTTSSAYTSISTASSLKNDQIMIINQALNSTKCQDPDRAPTKGNWITSDSEFVVLEL*

>Retsou_IGT_Like_2
MQQQIFQWLFRATNGQAREDTSGSINKKATTNDQEAKQNYIIIFKCGGVGVYRIFKGIEERKSGSKKFKPLAILRRKDVAKACFYSTLQLKRLGSINRRQARQRWIQSMKMKKEDIARGLGISTKADSANVGNKVLPVTDSTLTTSTNTNEQCGTSEKKERVKGDKTKTMSRMKELLRWAAAAKSEKGGKFIARKVMQFRNRGTLKAVPDDDQLSNDSPKISFRWDLESCSTTSSAYTSISTASSLKNDQIMIINQALNSTKCQDPDRAPTKGNWITSDSEFVVLEL*

>Primosrki_IGT_Like_1
MQQQIFQWLFRATNGQAREDTSGSINKKATTNDQEAKQNYIIIFKCGGVGVYRKFKGIEERKSGSKKFKPLAFLRRKDVANACFYSTLQLKRLGSINRRQARQRWIQSMKMKKEDIARGLGISTKADSANVGNKVLPVTDSTLTTSTNTNEQCGTSEKKERVKGDKTKTMSRMKELLRWAAAAKSEKGGKFIARKVMQFRNRGTLKAVPDDDQLSNDSPKISFRWDLESCSTTSSAYTSISTASSLKNDQIMIINQALNSTKCQDPDRAPTKGNWITSDSEFVVLEL*

>Primorski_IGT_Like_2
MQQQIFQWLFRATNGQAREDTSGSINKKATTNDQEAKQNYIIIFKCGGVGVYWKFKGIEERKSGSKKFKPLAFLRRKDVAKACFYSTLQLKRLGSINRRQARQRWIQSMKMKKEDIARGLGISTKADSANVGNKVLPVTDSTLTTSTNTNEQCGTSEKKERVKGDKTKTMSRMKELLRWAAAAKSEKGGKFIARKVMQFRNRGTLKAVPDDDQLSNDSPKISFRWDLESCSTTSSAYTSISTASSLKNDQIMIINQALNSTKCQDPDRAPTKGNWITSDSEFVVLEL*
