# Supplementary material for: Polymorphisms and gene expression in the almond IGT family are not correlated to variability in growth habit in major commercial almond cultivars
Source: PLoS One. 2021 Oct 13;16(10):e0252001. doi: 10.1371/journal.pone.0252001 (PMC8513883; doi:10.1371/journal.pone.0252001)
Supplement: S3 File — HOM: mutation in both alleles; HET: mutation in only one allele. (XLSX) [file pone.0252001.s003.xlsx]

## Sheet: S3 File
TAC1										Upright	Somewhat upright								Semi-open									Open								Weeping	Unknown
Chr	Position	Type	Length	Reference	Allele	Gene	Region	pvalue	AA change	Bartre	Marinada	Ardechoise	Garfi	Achaak	Atocha	Ferragnes	Princesse	P. kuramica	Lauranne	Marcona	Vialfas	Vivot	Vairo	Retsou	Chellaston	Belona	P. bucharica	Guara	Primorski	Cristomorto	Ai	Belle d'Aurons	Genco	Pointeu d'Aureille	P. webbii	Desmayo Largueta	Mckinlays	Keanes	R23T45	Ripon	Strouts	Johnstons	Doree	Ferrastar	A la Dame	Falsa Barese	UA03	UA05	P. fenzliana
Pd02	18974828	SNV	1	C	T	TAC1	Exon	0.96714	Ala24Val	HOM	HOM	HOM	HOM	HOM	HOM	HOM	HOM	HOM	HOM	HOM	HOM	HOM	HOM	HOM	HOM	HOM	HOM	HOM	HOM	HOM	HOM	HOM	HOM	HOM	HOM	HOM	HOM	HOM	HOM	HOM	HOM	HOM	HOM	HOM	HOM	HOM	HOM	HOM	HOM
Pd02	18974992	SNV	1	G	T	TAC1	Exon	0.51018	Val79Phe	.	.	.	.	.	.	.	.	HOM	.	.	.	.	.	.	.	HET	HOM	.	.	.	.	.	.	.	.	.	.	.	.	.	.	.	.	.	.	.	.	.	.
Pd02	18975050	Insertion	3	-	ATG	TAC1	Exon	0.66786	Asp108_Glu109insAsp	HET	HET	HET	.	HET	.	HET	HET	HET	.	HET	HET	HET	HET	HET	HET	.	HET	HET	HET	.	HET	HET	.	HET	HET	HET	HET	HET	HET	HET	HET	HET	HET	HET	HET	HET	HET	HET	.
Pd02	18975069	Deletion	12	GATGATGATGAT	-	TAC1	Exon	NaN	Asp105_Asp108del	.	.	.	.	.	.	.	.	.	.	.	.	.	.	.	.	.	HET	.	.	.	.	.	.	.	.	.	.	.	.	.	.	.	.	.	.	.	.	.	.
Pd02	18975170	SNV	1	A	G	TAC1	Exon	0.96714	Asn138Ser	.	.	.	.	.	.	.	.	.	.	HET	.	.	.	.	.	HET	.	.	.	.	.	.	.	.	.	.	.	.	.	.	.	.	.	.	.	.	.	.	.
Pd02	18975187	SNV	1	G	C	TAC1	Exon	NaN	Glu144Gln	.	.	.	.	.	.	.	.	.	.	.	.	.	.	.	.	HET	.	.	.	.	.	.	.	.	.	.	.	.	.	.	.	.	.	.	.	.	.	.	.
Pd02	18975209	SNV	1	T	C	TAC1	Exon	0.96714	Leu151Pro	.	.	.	.	.	.	.	.	.	.	.	.	.	.	.	.	.	HOM	.	.	.	.	.	.	.	.	.	.	.	.	.	.	.	.	.	.	.	.	.	.
Pd02	18975358	SNV	1	G	A	TAC1	Exon	0.61581	Gly201Ser	.	.	.	.	HOM	HET	HET	.	.	.	.	.	HET	.	HET	HET	.	.	.	HET	.	HET	HET	.	HOM	.	HET	HET	HET	HET	HET	HET	HET	.	.	.	.	.	.	.
Pd02	18975388	SNV	1	G	C	TAC1	Exon	0.51018	Glu211Gln	.	.	.	.	.	.	.	.	HOM	.	.	.	.	.	.	.	HET	HOM	.	.	.	.	.	.	.	.	.	.	.	.	.	.	.	.	.	.	.	.	.	.
Pd02	18975399	SNV	1	G	A	TAC1	Exon	0.96714	Met214Ile	.	.	.	.	.	.	.	.	.	.	HET	.	.	.	.	.	HET	.	.	.	.	.	.	.	.	.	.	.	.	.	.	.	HET	.	.	.	.	.	.	.
Pd02	18975467	SNV	1	A	C	TAC1	Exon	0.96714	Lys237Thr	.	.	.	.	.	.	.	.	.	.	.	.	.	.	.	.	.	HET	.	.	.	.	.	.	.	.	.	.	.	.	.	.	.	.	.	.	.	.	.	.
Pd02	18975959	SNV	1	T	C	TAC1	Exon	0.16409	Val279Ala	HET	HET	HET	.	.	.	.	HOM	.	.	.	.	.	.	.	HET	.	.	.	.	.	.	.	.	.	.	HET	HET	.	HET	HET	HET	HET	HET	HET	HOM	.	.	.	.
LAZY1										Upright	Somewhat upright								Semi-open									Open								Weeping	Unknown
Chr	Position	Type	Length	Reference	Allele	Gene	Region	pvalue	AA change	Bartre	Marinada	Ardechoise	Garfi	Achaak	Atocha	Ferragnes	Princesse	P. kuramica	Lauranne	Marcona	Vialfas	Vivot	Vairo	Retsou	Chellaston	Belona	P. bucharica	Guara	Primorski	Cristomorto	Ai	Belle d'Aurons	Genco	Pointeu d'Aureille	P. webbii	Desmayo Largueta	Doree	Johnstons	Ripon	UA05	Mckinlays	Falsa Barese	P. fenzliana	Gabais	Keanes	R23T45	Strouts	A la Dame	Ferrastar
Pd01	20652611	SNV	1	T	G	LAZY1	Exon	0.70099	Ile7Met	HET	HET	.	HOM	HOM	HET	.	HOM	HOM	HET	HET	HOM	HET	HOM	HET	HOM	HOM	HOM	HOM	HET	HET	HET	HOM	HET	HET	.	HOM	HOM	HOM	HOM	HET	HET	HET	HET	HET	HET	HET	HET	.	.
Pd01	20652643	SNV	1	C	A	LAZY1	Exon	0.12773	Pro18Gln	.	.	.	.	.	.	.	.	.	HET	.	HET	.	HET	.	HET	.	.	HET	.	.	HET	HET	.	.	.	.	.	.	.	HET	HET	.	.	.	.	.	.	.	.
Pd01	20653206	MNV	2	GC	AT	LAZY1	Exon	0.49928	Pro38Ser	.	.	.	.	.	.	.	.	.	HET	.	HET	.	HET	.	.	.	.	HET	.	.	.	.	.	.	.	.	.	.	.	HET	.	.	.	.	.	.	.	.	.
Pd01	20653213	SNV	1	T	G	LAZY1	Exon	0.70099	Cys40Gly	HET	HET	HOM	.	.	HET	HOM	.	.	.	HET	.	HET	.	HET	.	.	.	.	HET	HET	HET	.	HET	HET	HOM	.	.	.	.	HET	HET	HET	HET	HET	HET	HET	HET	HOM	HOM
Pd01	20653621	SNV	1	C	G	LAZY1	Exon	0.5347	Arg176Gly	HET	HET	HOM	.	.	HET	HOM	.	HET	HET	HET	.	HET	.	HET	.	HET	HOM	.	HET	HET	HET	.	HET	HET	HOM	.	.	.	.	HET	HET	HET	HET	HET	HET	HET	HET	HOM	HOM
Pd01	20653633	Deletion	9	AATGGGATT	-	LAZY1	Exon	0.69321	Ile182_Gly184del	.	.	.	.	.	.	.	.	.	.	.	.	.	.	.	.	.	HOM	.	.	.	.	.	.	.	.	.	.	.	.	.	.	.	.	.	.	.	.	.	.
Pd01	20653782	SNV	1	T	G	LAZY1	Exon	0.49928	Ile229Met	.	.	.	.	.	.	.	.	.	HET	.	HET	.	HET	.	.	.	.	HET	.	.	.	.	.	.	.	.	.	.	.	HET	.	.	.	.	.	.	.	.	.
Pd01	20654118	SNV	1	T	A	LAZY1	Exon	NaN	His302Gln	.	.	.	.	.	.	.	.	.	.	.	.	.	.	.	.	HET	.	.	.	.	.	.	.	.	.	.	.	.	.	.	.	.	.	.	.	.	.	.	.
LAZY2										Upright	Somewhat upright								Semi-open									Open								Weeping	Unknown
Chr	Position	Type	Length	Reference	Allele	Gene	Region	pvalue	AA change	Bartre	Marinada	Ardechoise	Garfi	Achaak	Atocha	Ferragnes	Princesse	P. kuramica	Lauranne	Marcona	Vialfas	Vivot	Vairo	Retsou	Chellaston	Belona	P. bucharica	Guara	Primorski	Cristomorto	Ai	Belle d'Aurons	Genco	Pointeu d'Aureille	P. webbii	Desmayo Largueta	Johnstons	Mckinlays	P. fenzliana	Gabais	Keanes	Strouts	Falsa Barese	UA05	A la Dame	Doree	Ferrastar	R23T45	UA03
Pd03	23955574	SNV	1	C	T	LAZY2	Exon	0.33825	Gly332Asp	.	.	.	.	.	.	.	.	HOM	.	.	.	.	.	.	.	.	.	.	.	.	.	.	.	.	.	.	.	.	.	.	.	.	.	.	.	.	.	.	.
Pd03	23955602	SNV	1	C	G	LAZY2	Exon	NaN	Gly323Arg	.	.	.	.	.	.	.	.	.	.	.	.	.	.	.	.	HET	.	.	.	.	.	.	.	.	.	.	.	.	.	.	.	.	.	.	.	.	.	.	.
Pd03	23955604	SNV	1	C	T	LAZY2	Exon	0.33825	Gly322Asp	.	.	.	.	.	.	.	.	HOM	.	.	.	.	.	.	.	.	.	.	.	.	.	.	.	.	.	.	.	.	.	.	.	.	.	.	.	.	.	.	.
Pd03	23955622	SNV	1	T	C	LAZY2	Exon	0.96714	Asn316Ser	.	.	.	.	.	.	.	.	.	.	.	.	.	.	.	.	.	HET	.	.	.	.	.	.	.	.	.	.	.	.	.	.	.	.	.	.	.	.	.	.
Pd03	23955631	SNV	1	T	C	LAZY2	Exon	0.0123	Lys313Arg	HET	.	HET	.	.	HET	.	HET	.	.	.	.	.	.	.	.	.	.	.	.	.	.	.	.	.	.	.	.	.	.	.	HET	HET	.	HET	.	.	.	.	.
Pd03	23955692	SNV	1	T	C	LAZY2	Exon	0.28602	Arg293Gly	HET	.	.	.	HET	.	.	.	.	.	HOM	.	.	.	.	HET	HET	.	.	.	.	HET	.	.	.	HET	HOM	HOM	HET	HET	HET	HET	.	.	.	.	.	.	.	.
Pd03	23956424	SNV	1	C	T	LAZY2	Exon	0.123	Ala254Thr	HET	.	HET	.	.	HET	.	HOM	.	.	.	.	.	.	.	.	.	.	.	.	.	.	.	.	.	.	.	.	.	.	.	HET	HET	.	HET	.	.	.	.	.
Pd03	23956459	SNV	1	A	G	LAZY2	Exon	0.96714	Ile242Thr	.	.	.	.	.	.	.	.	.	.	.	.	.	.	.	.	.	HET	.	.	.	.	.	.	.	.	.	.	.	.	.	.	.	.	.	.	.	.	.	.
Pd03	23956509	SNV	1	T	A	LAZY2	Exon	NaN	Glu225Asp	HOM	HOM	HOM	HOM	HOM	HOM	HOM	HOM	HOM	HOM	HOM	HOM	HOM	HOM	HET	HOM	HOM	HOM	HOM	HET	HOM	HOM	HOM	HOM	HOM	HOM	HOM	HOM	HOM	HOM	HOM	HOM	HOM	HOM	HOM	HOM	HOM	HOM	HOM	HOM
Pd03	23956658	SNV	1	A	G	LAZY2	Exon	NaN	Cys176Arg	.	.	.	.	.	.	.	.	.	.	.	.	.	.	.	.	HET	.	.	.	.	.	.	.	.	.	.	.	.	.	.	.	.	.	.	.	.	.	.	.
Pd03	23956699	SNV	1	T	A	LAZY2	Exon	0.75332	Glu162Val	.	.	.	.	HET	.	.	.	HOM	.	.	HET	.	.	.	.	.	.	HET	.	.	.	.	.	HET	HET	.	.	.	.	.	.	HET	HET	.	.	.	.	.	.
Pd03	23956759	SNV	1	C	A	LAZY2	Exon	NaN	Arg142Leu	.	.	.	.	.	.	.	.	.	.	.	.	.	.	.	.	.	HET	.	.	.	.	.	.	.	.	.	.	.	.	.	.	.	.	.	.	.	.	.	.
Pd03	23956782	MNV	2	CG	TT	LAZY2	Exon	0.37254	Ala134Glu	HET	.	HET	HOM	.	HOM	.	HET	.	HET	.	HET	HOM	.	HET	.	.	.	HET	HET	.	.	HET	HET	.	.	.	.	.	.	HET	HET	HET	.	HOM	HET	HET	.	.	.
Pd03	23956817	SNV	1	G	C	LAZY2	Exon	0.43547	Leu123Val	.	.	.	.	.	.	.	.	.	.	.	.	.	.	HET	.	.	.	.	HET	.	.	.	.	.	.	.	.	.	.	.	.	.	.	.	.	.	.	.	.
Pd03	23956975	SNV	1	C	T	LAZY2	Exon	NaN	Gly70Glu	HOM	HOM	HOM	HOM	HOM	HOM	HOM	HOM	HOM	HOM	HOM	HOM	HOM	HOM	HOM	HOM	HOM	HOM	HOM	HOM	HOM	HOM	HOM	HOM	HOM	HOM	HOM	HOM	HOM	HOM	HOM	HOM	HOM	HOM	HOM	HOM	HOM	HOM	HOM	HOM
Pd03	23957021	SNV	1	T	C	LAZY2	Exon	NaN	Asn55Asp	HET	.	.	.	HOM	.	.	.	HOM	.	HOM	HET	.	.	.	HET	.	HOM	HET	.	.	HET	.	.	HET	HOM	HOM	HOM	HET	HET	HET	HET	HET	HET	.	.	.	.	.	.
Pd03	23957033	SNV	1	G	A	LAZY2	Exon	0.83264	Pro51Ser	.	.	.	HOM	.	HET	.	.	.	.	.	.	HOM	.	.	.	.	.	.	.	.	.	HET	HET	.	.	.	.	.	.	HET	.	.	.	.	HET	HET	.	.	.
Pd03	23957080	SNV	1	G	T	LAZY2	Exon	0.53346	Ser35Tyr	HET	.	.	.	HOM	.	.	.	HOM	.	HOM	HET	.	.	.	HET	HOM	HOM	HET	.	.	HET	.	.	HET	HOM	HOM	HOM	HET	HET	HET	HET	HET	HET	.	.	.	.	.	.
Pd03	23957089	SNV	1	T	A	LAZY2	Exon	NaN	Gln32Leu	.	.	.	.	.	.	.	.	.	.	.	.	.	.	.	.	HET	.	.	.	.	.	.	.	.	.	.	.	.	.	.	.	.	.	.	.	.	.	.	.
Pd03	23957733	Insertion	5	-	TTTTC	LAZY2	Exon	0.75332	Met1?	.	.	.	.	HET	.	.	.	HET	.	.	HET	.	.	.	.	.	.	HET	.	.	.	.	.	HET	HET	.	.	.	.	.	.	HET	HET	.	.	.	.	.	.
DRO1										Upright	Somewhat upright								Semi-open									Open								Weeping	Unknown
Chr	Position	Type	Length	Reference	Allele	Gene	Region	pvalue	AA change	Bartre	Marinada	Ardechoise	Garfi	Achaak	Atocha	Ferragnes	Princesse	P. kuramica	Lauranne	Marcona	Vialfas	Vivot	Vairo	Retsou	Chellaston	Belona	P. bucharica	Guara	Primorski	Cristomorto	Ai	Belle d'Aurons	Genco	Pointeu d'Aureille	P. webbii	Desmayo Largueta	Doree	P. fenzliana	Ferrastar	Gabais	Johnstons	Keanes	Mckinlays	R23T45	Ripon	UA05	Falsa Barese	UA03	A la Dame
Pd03	2618973	SNV	1	T	C	DRO1	Exon	0.27607	Asn215Ser	.	.	HET	.	.	.	.	.	.	.	HET	.	.	.	HET	.	HET	.	.	HET	.	.	.	.	.	.	HET	.	.	.	.	.	.	.	.	.	.	.	.	.
Pd03	2618910	SNV	1	G	T	DRO1	Exon	0.57309	Thr236Lys	.	HET	.	.	HET	.	.	.	.	HET	.	HET	.	HET	HET	.	.	.	HET	HET	.	.	.	HET	.	.	.	.	.	.	.	.	.	.	.	.	.	HET	HET	HET
Pd03	2618895	SNV	1	T	C	DRO1	Exon	NaN	Asn241Ser	.	.	.	.	.	.	.	.	.	.	.	.	.	.	.	.	.	.	.	.	.	.	.	.	.	.	.	.	.	.	.	.	.	.	.	.	.	.	.	HET
DRO2										Upright	Somewhat upright								Semi-open									Open								Weeping	Unknown
Chr	Position	Type	Length	Reference	Allele	Gene	Region	pvalue	AA change	Bartre	Marinada	Ardechoise	Garfi	Achaak	Atocha	Ferragnes	Princesse	P. kuramica	Lauranne	Marcona	Vialfas	Vivot	Vairo	Retsou	Chellaston	Belona	P. bucharica	Guara	Primorski	Cristomorto	Ai	Belle d'Aurons	Genco	Pointeu d'Aureille	P. webbii	Desmayo Largueta	P. fenzliana	Doree	Strouts	Keanes	R23T45	A la Dame	Ripon	UA05	Falsa Barese	Ferrastar	Gabais	Johnstons	Mckinlays
Pd07	17407263	MNV	2	CC	GT	DRO2	Exon	NaN	Glu233Gln	.	.	.	.	.	.	.	.	HET	.	.	.	.	.	.	.	.	.	.	.	.	.	.	.	.	.	.	.	.	.	.	.	.	.	.	.	.	.	.	.
Pd07	17407301	SNV	1	T	C	DRO2	Exon	0.69579	Asn220Ser	.	HET	HET	HOM	.	HET	.	.	HOM	.	.	.	HET	.	HET	.	HET	HOM	.	.	HET	.	HET	.	.	.	HET	HOM	HET	HET	HET	HET	.	.	.	.	.	.	.	.
Pd07	17407307	SNV	1	G	C	DRO2	Exon	0.33825	Pro218Arg	.	.	.	.	.	.	.	.	HET	.	.	.	.	.	.	.	.	.	.	HET	.	.	.	.	.	.	.	.	.	.	.	.	.	.	.	.	.	.	.	.
Pd07	17407766	SNV	1	T	C	DRO2	Exon	0.87268	Gln147Arg	HET	.	.	.	.	.	.	.	.	.	.	.	.	.	HET	.	HET	.	.	.	.	HET	HET	.	.	.	.	HET	.	.	.	.	HET	HET	HET	.	.	.	.	.
Pd07	17407769	Deletion	3	TGG	-	DRO2	Exon	0.53443	Gln146del	.	.	HET	.	.	HET	.	.	.	.	.	.	.	.	.	.	.	.	.	HET	.	.	HET	.	.	.	HET	.	HET	HET	.	.	.	.	.	.	.	.	.	.
Pd07	17407794	SNV	1	A	G	DRO2	Exon	0.29856	Ser138Pro	.	.	.	.	.	.	.	.	.	.	.	.	.	.	.	.	HET	.	.	.	.	.	.	.	.	.	.	.	.	.	.	.	.	.	.	.	.	.	.	.
Pd07	17407859	SNV	1	G	T	DRO2	Exon	0.89765	Thr116Lys	.	.	HET	.	.	HET	.	.	HOM	.	.	.	.	.	HET	.	HET	HOM	.	.	.	.	HET	.	.	.	HET	HET	HET	HET	.	.	.	.	.	.	.	.	.	.
Pd07	17407899	SNV	1	T	C	DRO2	Exon	0.89765	Thr103Ala	.	.	HET	.	.	HET	.	.	HOM	.	.	.	.	.	HET	.	.	HOM	.	HET	.	.	HET	.	HET	.	HET	HET	HOM	HET	.	.	.	.	.	.	.	.	.	.
Pd07	17407911	SNV	1	A	G	DRO2	Exon	0.96714	Ser99Pro	.	.	.	.	.	.	.	.	.	.	.	.	.	.	.	.	.	HOM	.	HET	.	.	.	.	.	.	.	.	.	.	.	.	.	.	.	.	.	.	.	.
Pd07	17407994	SNV	1	T	C	DRO2	Exon	0.29856	His71Arg	.	.	HET	.	.	HET	.	.	.	.	.	.	.	.	HET	.	.	.	.	.	.	.	HET	.	.	.	HET	.	HET	HET	.	.	.	.	.	.	.	.	.	.
Pd07	17408046	SNV	1	C	T	DRO2	Exon	0.30751	Gly54Ser	.	.	HET	.	.	HET	.	.	HOM	.	.	HET	.	.	HET	.	HET	HOM	HET	HET	.	.	HET	.	HET	HOM	HET	HET	HOM	HET	.	.	.	.	.	.	.	.	.	.
Pd07	17408214	SNV	1	A	C	DRO2	Exon	NaN	Tyr26Asp	.	.	.	.	.	.	.	.	.	.	.	.	.	.	.	.	HET	.	.	HOM	.	.	.	.	.	.	.	.	.	.	.	.	.	.	.	.	.	.	.	.
IGT-Like										Upright	Somewhat upright								Semi-open									Open								Weeping	Unknown
Chr	Position	Type	Length	Reference	Allele	Gene	Region	pvalue	AA change	Bartre	Marinada	Ardechoise	Garfi	Achaak	Atocha	Ferragnes	Princesse	P. kuramica	Lauranne	Marcona	Vialfas	Vivot	Vairo	Retsou	Chellaston	Belona	P. bucharica	Guara	Primorski	Cristomorto	Ai	Belle d'Aurons	Genco	Pointeu d'Aureille	P. webbii	Desmayo Largueta	Ferrastar	Gabais	Falsa Barese	P. fenzliana	Johnstons	Keanes	R23T45	Strouts	Ripon	A la Dame	Doree	Mckinlays	UA03
Pd08	16938262	SNV	1	G	C	IGT-Like	Exon	0.56878	Thr271Arg	HOM	HET	HOM	HET	HET	HOM	HOM	HOM	HOM	HET	HOM	HET	HET	HOM	.	HOM	HET	HOM	HET	.	HET	HOM	HOM	HOM	HOM	HET	HOM	HET	HOM	HOM	HOM	HOM	HOM	HOM	HOM	HET	HOM	HOM	HOM	HOM
Pd08	16938798	SNV	1	T	C	IGT-Like	Exon	NaN	Lys187Arg	.	.	.	.	.	.	.	.	.	.	.	.	.	.	.	.	HET	.	.	.	.	.	.	.	.	.	.	.	.	.	.	.	.	.	.	.	.	.	.	.
Pd08	16938810	SNV	1	G	A	IGT-Like	Exon	0.12601	Ala183Val	.	.	.	.	.	.	.	.	.	.	.	.	.	.	.	.	.	.	.	.	.	.	.	HET	.	HET	.	.	.	.	.	.	.	.	.	.	.	.	.	.
Pd08	16939115	SNV	1	A	C	IGT-Like	Exon	0.15259	Asn81Lys	HET	HET	HET	HOM	HET	.	HOM	.	.	HET	HET	HOM	HOM	.	HET	.	HOM	HET	HOM	HET	HOM	HET	HET	.	HET	HET	HOM	HOM	HOM	HET	HET	HET	HET	HET	HET	HET	.	.	.	.
Pd08	16939141	SNV	1	A	T	IGT-Like	Exon	0.17317	Phe73Ile	HET	HET	HET	HOM	HET	.	HET	.	.	HET	HET	HOM	HOM	.	HET	.	HET	.	HOM	.	HOM	HET	HET	.	HET	HET	HOM	HOM	HOM	HET	HET	HET	HET	HET	HET	HET	.	.	.	.
Pd08	16939167	SNV	1	C	T	IGT-Like	Exon	0.96714	Gly64Asp	.	.	.	.	.	.	.	.	.	.	.	.	.	.	.	.	.	HET	.	.	.	.	.	.	.	.	.	.	.	.	.	.	.	.	.	.	.	.	.	.
Pd08	16939190	SNV	1	T	G	IGT-Like	Exon	0.96714	Lys56Asn	.	.	.	.	.	.	.	.	.	.	.	.	.	.	.	.	.	HET	.	.	.	.	.	.	.	.	.	.	.	.	.	.	.	.	.	.	.	.	.	.
Pd08	16939197	SNV	1	T	A	IGT-Like	Exon	0.56878	Lys54Ile	.	HET	.	HET	HET	.	.	.	.	HET	.	HET	HET	.	HET	.	HET	.	HET	.	HET	.	.	.	.	HET	.	HET	.	.	.	.	.	.	.	HET	.	.	.	.
Pd08	16939201	SNV	1	G	A	IGT-Like	Exon	NaN	Arg53Trp	.	.	.	.	.	.	.	.	.	.	.	.	.	.	.	.	HET	.	.	HET	.	.	.	.	.	.	.	.	.	.	.	.	.	.	.	.	.	.	.	.
Pd08	16939223	SNV	1	C	A	IGT-Like	Exon	0.33825	Lys45Asn	.	.	.	.	.	.	.	.	HET	.	.	.	.	.	.	.	.	.	.	.	.	.	.	.	.	.	.	.	.	.	.	.	.	.	.	.	.	.	.	.
Pd08	16939231	SNV	1	T	C	IGT-Like	Exon	NaN	Ile43Val	.	.	.	.	.	.	.	.	.	.	.	.	.	.	.	.	HET	.	.	.	.	.	.	.	.	.	.	.	.	.	.	.	.	.	.	.	.	.	.	.
Pd08	16939245	SNV	1	T	G	IGT-Like	Exon	NaN	Gln38Pro	.	.	.	.	.	.	.	.	.	.	.	.	.	.	.	.	HET	.	.	.	.	.	.	.	.	.	.	.	.	.	.	.	.	.	.	.	.	.	.	.
Pd08	16939439	SNV	1	A	G	IGT-Like	Exon	0.07815	Ile5Thr	.	.	HET	HET	.	.	HET	.	.	.	HOM	HET	HET	.	.	.	.	.	HET	.	HET	HET	HET	.	HET	.	HOM	HET	HET	HET	HET	HET	HET	HET	HET	.	.	.	.	.
Pd08	16939440	SNV	1	T	C	IGT-Like	Exon	0.96714	Ile5Val	.	.	.	.	.	.	.	.	.	.	.	.	.	.	.	.	.	HET	.	.	.	.	.	.	.	.	.	.	.	.	.	.	.	.	.	.	.	.	.	.
[truncated: 1 more columns]
