# Supplementary material for: Polymorphisms and gene expression in the almond IGT family are not correlated to variability in growth habit in major commercial almond cultivars
Source: PLoS One. 2021 Oct 13;16(10):e0252001. doi: 10.1371/journal.pone.0252001 (PMC8513883; doi:10.1371/journal.pone.0252001)
Supplement: S4 File — HOM: mutation in both alleles; HET: mutation in only one allele. (XLSX) [file pone.0252001.s004.xlsx]

## Sheet: S4 File
TAC1 promoter																					LAZY1 promoter																					LAZY2 promoter
Chromosome	Position	Reference	Alternative	Type	Region	FOR	BAR	FER	MAN	GAR	GN	DIA	SOL	MAC	VAI	ISA	VIA	GUA	DLA		Chromosome	Position	Reference	Alternative	Type	Region	FOR	BAR	FER	MAN	GAR	GN	DIA	SOL	MAC	VAI	ISA	VIA	GUA	DLA		Chromosome	Position	Reference	Alternative	Type	Region	FOR	BAR
Pd02	18972539	A	G	SNV	5'	HET	.	.	.	.	.	.	.	.	.	.	.	.	.		Pd01	20650611	A	G	SNV	5'	.	.	.	.	.	.	.	.	.	.	.	.	HET	.		Pd03	23959733	C	T	SNV	5'	.	.
Pd02	18972600	C	T	SNV	5'	HET	.	.	.	.	.	.	.	.	.	.	.	.	.		Pd01	20650716	T	G	SNV	5'	.	HET	.	.	.	.	.	.	.	.	HET	.	.	HET		Pd03	23959684	A	T	SNV	5'	HET	HET
Pd02	18972627	C	G	SNV	5'	.	HOM	.	HET	.	.	HET	HET	HET	HET	.	HET	HOM	HET		Pd01	20650745	-	AG	Insertion	5'	HET	HET	.	.	.	.	HOM	HET	.	HOM	.	HOM	HOM	.		Pd03	23959670	T	G	SNV	5'	HET	.
Pd02	18972664	A	-	Deletion	5'	HET	.	.	.	.	.	.	.	.	.	.	.	.	.		Pd01	20650758	G	C	SNV	5'	.	.	.	.	.	.	.	.	.	.	.	.	HET	.		Pd03	23959636	A	C	SNV	5'	.	HET
Pd02	18972710	T	C	SNV	5'	.	HET	.	HET	.	.	.	HET	HET	.	.	.	.	HET		Pd01	20650782	A	T	SNV	5'	.	HET	HOM	.	.	.	HET	.	.	.	.	.	.	.		Pd03	23959629	T	C	SNV	5'	.	.
Pd02	18972764	A	G	SNV	5'	HOM	HOM	HOM	HOM	HOM	HOM	.	HOM	HOM	HOM	HOM	HET	HOM	HOM		Pd01	20650854	C	T	SNV	5'	.	HET	HOM	.	.	.	HET	.	.	.	.	.	.	.		Pd03	23959510	T	C	SNV	5'	HET	HET
Pd02	18972780	-	ATT	Insertion	5'	HET	.	.	.	HOM	.	.	.	.	.	.	.	.	.		Pd01	20650883	A	G	SNV	5'	.	.	.	.	.	.	.	.	.	HET	.	HOM	HET	.		Pd03	23959435	A	C	SNV	5'	HET	HET
Pd02	18972785	AT	TC	MNV	5'	HET	.	.	.	.	.	.	.	.	.	.	.	.	.		Pd01	20650894	C	T	SNV	5'	HET	.	.	.	.	.	.	.	.	.	.	.	.	.		Pd03	23959364	G	A	SNV	5'	HET	.
Pd02	18972851	-	T	Insertion	5'	HOM	.	.	.	HOM	.	.	.	.	.	.	.	.	.		Pd01	20650895	C	T	SNV	5'	.	.	.	.	.	.	HET	HET	.	HET	.	.	.	.		Pd03	23959357	G	C	SNV	5'	HET	.
Pd02	18972876	A	T	SNV	5'	HET	.	.	.	.	.	.	.	.	.	.	.	.	.		Pd01	20650950	T	A	SNV	5'	HET	.	.	.	.	.	.	.	.	.	.	.	.	.		Pd03	23959347	C	T	SNV	5'	.	HET
Pd02	18972995	T	G	SNV	5'	HET	.	.	.	.	.	.	.	.	.	.	.	.	.		Pd01	20650952	A	C	SNV	5'	.	HET	.	.	HOM	.	.	.	.	.	HOM	.	.	HOM		Pd03	23959335	C	A	SNV	5'	.	.
Pd02	18973003	A	T	SNV	5'	HET	.	.	.	.	.	.	.	.	.	.	.	.	.		Pd01	20650961	C	T	SNV	5'	.	.	.	.	.	.	.	.	.	.	.	.	HET	.		Pd03	23959333	CT	-	Deletion	5'	.	.
Pd02	18973107	C	A	SNV	5'	HET	.	.	.	.	.	.	.	.	.	.	.	.	.		Pd01	20650973	T	A	SNV	5'	.	.	.	.	.	.	HET	HET	.	HET	.	.	.	.		Pd03	23959318	G	A	SNV	5'	.	HET
Pd02	18973179	CACC	TACT	MNV	5'	HET	.	.	.	.	.	.	.	.	.	.	.	.	.		Pd01	20650997	G	T	SNV	5'	.	.	.	.	.	.	.	.	.	.	HET	.	.	.		Pd03	23959302	G	T	SNV	5'	HET	.
Pd02	18973187	A	C	SNV	5'	HET	.	.	.	.	.	.	.	.	.	.	.	.	.		Pd01	20650999	TATTAG	-	Deletion	5'	HET	HOM	HOM	.	HOM	.	HET	HET	HET	.	HOM	.	.	HOM		Pd03	23959252	CTCTA	-	Deletion	5'	HET	.
Pd02	18973193	T	C	SNV	5'	HOM	HET	HOM	HET	HOM	HOM	.	HET	HET	HOM	HOM	HOM	HOM	HET		Pd01	20651028	G	A	SNV	5'	.	.	.	.	.	.	HET	HET	.	HOM	.	HOM	HOM	.		Pd03	23959247	C	T	SNV	5'	HET	.
Pd02	18973198	G	A	SNV	5'	HET	.	.	.	.	.	.	.	.	.	.	.	.	.		Pd01	20651060	T	A	SNV	5'	HET	.	.	.	.	.	.	.	.	.	.	.	.	.		Pd03	23959231	A	C	SNV	5'	.	.
Pd02	18973200	C	T	SNV	5'	.	HET	.	.	.	.	.	.	.	.	.	.	HET	.		Pd01	20651118	T	C	SNV	5'	HET	.	.	.	.	.	.	.	.	.	.	.	.	.		Pd03	23959138	G	C	SNV	5'	HET	HET
Pd02	18973203	AA	GT	MNV	5'	HET	.	.	.	.	.	.	.	.	.	.	.	.	.		Pd01	20651276	ATAAC	-	Deletion	5'	.	HET	.	.	HOM	.	HET	HET	.	HOM	HOM	HOM	HOM	HOM		Pd03	23959098	A	T	SNV	5'	.	HET
Pd02	18973207	C	A	SNV	5'	.	.	HET	.	.	HET	HET	.	.	.	HOM	.	.	HET		Pd01	20651289	A	T	SNV	5'	.	.	.	.	HOM	.	.	.	.	.	HET	.	.	.		Pd03	23959080	A	G	SNV	5'	.	HET
Pd02	18973225	A	G	SNV	5'	.	.	HET	HET	.	.	.	.	.	HET	.	.	.	.		Pd01	20651348	T	C	SNV	5'	.	HET	HOM	.	.	.	HET	HET	HET	.	.	.	.	.		Pd03	23959067	GGCAGAATTCCAAA	-	Deletion	5'	.	.
Pd02	18973228	G	A	SNV	5'	HET	HET	HET	.	HOM	HOM	HET	HOM	HOM	.	HOM	.	HET	HET		Pd01	20651381	T	C	SNV	5'	.	.	.	.	.	.	.	.	.	.	.	.	.	HET		Pd03	23959051	T	C	SNV	5'	HET	.
Pd02	18973229	G	A	SNV	5'	HET	.	.	.	.	.	.	.	.	.	.	.	.	.		Pd01	20651385	A	G	SNV	5'	HET	HOM	HOM	.	HOM	HOM	HOM	HOM	HET	HOM	HOM	HOM	HOM	HOM		Pd03	23959014	G	C	SNV	5'	HET	.
Pd02	18973234	T	C	SNV	5'	HET	.	.	.	HOM	.	.	.	.	.	.	.	.	.		Pd01	20651394	G	A	SNV	5'	HET	HOM	HOM	.	HOM	.	HOM	HOM	HET	HOM	HOM	HOM	HOM	HOM		Pd03	23959013	T	G	SNV	5'	HET	.
Pd02	18973239	G	A	SNV	5'	HET	.	.	.	.	.	.	.	.	.	.	.	.	.		Pd01	20651405	A	G	SNV	5'	HET	.	.	.	.	.	.	.	.	.	.	.	.	.		Pd03	23958992	A	T	SNV	5'	.	HET
Pd02	18973252	C	T	SNV	5'	.	.	HET	HET	.	.	.	.	.	HET	.	.	.	.		Pd01	20651488	A	T	SNV	5'	.	HET	HOM	.	.	.	HET	HET	HET	.	.	.	.	.		Pd03	23958902	A	G	SNV	5'	.	HET
Pd02	18973255	-	CTAG	Insertion	5'	.	.	HET	HET	.	.	.	.	.	HET	.	.	.	.		Pd01	20651516	A	G	SNV	5'	HET	HOM	HOM	.	HOM	.	HOM	HOM	HET	HOM	HOM	HOM	HOM	HOM		Pd03	23958866	A	T	SNV	5'	HOM	HOM
Pd02	18973263	T	C	SNV	5'	.	.	HET	HET	.	.	.	.	.	HET	.	.	.	.		Pd01	20651522	G	T	SNV	5'	HET	.	.	.	.	.	.	.	.	.	.	.	.	.		Pd03	23958792	T	C	SNV	5'	.	.
Pd02	18973267	G	C	SNV	5'	HET	.	.	.	.	.	.	.	.	.	.	.	.	.		Pd01	20651596	T	A	SNV	5'	HET	.	.	.	.	.	.	.	.	.	.	.	.	.		Pd03	23958689	T	G	SNV	5'	.	.
Pd02	18973293	A	C	SNV	5'	.	.	.	.	.	.	.	.	.	.	.	HET	.	.		Pd01	20651635	-	A	Insertion	5'	.	HET	.	.	HOM	.	HET	HET	.	HET	HOM	.	HET	HET		Pd03	23958493	A	G	SNV	5'	.	.
Pd02	18973353	C	T	SNV	5'	HET	.	.	.	.	.	.	.	.	.	.	.	.	.		Pd01	20651652	A	T	SNV	5'	HET	HOM	HOM	.	HOM	.	HOM	HOM	HET	HOM	HOM	HOM	HOM	HOM		Pd03	23958459	T	C	SNV	5'	HET	.
Pd02	18973383	A	G	SNV	5'	HET	.	.	.	.	.	.	.	.	.	.	.	.	.		Pd01	20651747	A	T	SNV	5'	.	HET	HOM	.	.	.	HET	HET	HET	.	.	.	.	.		Pd03	23958458	G	C	SNV	5'	.	HET
Pd02	18973423	T	A	SNV	5'	.	.	HET	HET	.	.	.	.	.	HET	.	.	.	.		Pd01	20651757	T	G	SNV	5'	HET	HET	HOM	.	.	.	HET	HET	HET	.	.	.	.	.		Pd03	23958450	C	A	SNV	5'	HET	.
Pd02	18973434	G	A	SNV	5'	.	.	HET	HET	.	.	.	.	.	HET	.	.	.	.		Pd01	20651766	C	G	SNV	5'	.	HET	.	.	HOM	.	HET	HET	.	HET	HOM	.	HET	HET		Pd03	23958432	T	C	SNV	5'	HOM	HET
Pd02	18973437	C	T	SNV	5'	HOM	HET	HOM	HET	HOM	HOM	HET	HET	HET	.	HOM	HET	HET	HET		Pd01	20651796	A	G	SNV	5'	HET	HOM	HOM	.	HOM	.	HOM	HOM	HET	HET	HOM	.	HET	HOM		Pd03	23958377	-	C	Insertion	5'	.	.
Pd02	18973443	C	T	SNV	5'	HET	.	.	.	.	.	.	.	.	.	.	.	.	.		Pd01	20651820	G	A	SNV	5'	.	HET	HOM	.	.	.	HET	.	.	.	.	.	.	.		Pd03	23958377	T	C	SNV	5'	.	.
Pd02	18973454	C	T	SNV	5'	HET	.	.	.	.	.	.	.	.	.	.	.	.	.		Pd01	20651835	C	A	SNV	5'	HET	.	.	.	.	.	.	.	.	.	.	.	.	.		Pd03	23958376	-	C	Insertion	5'	.	.
Pd02	18973464	A	G	SNV	5'	.	.	.	.	.	.	.	.	.	.	.	HET	.	.		Pd01	20652043	G	A	SNV	5'	HET	HOM	HOM	.	HOM	.	HOM	HOM	HET	HOM	HOM	HOM	HOM	HOM		Pd03	23958375	C	-	Deletion	5'	HET	HET
Pd02	18973522	C	-	Deletion	5'	.	HET	.	.	.	.	.	.	.	.	.	.	HET	.		Pd01	20652063	A	C	SNV	5'	HET	.	.	.	.	.	.	.	.	.	.	.	.	.		Pd03	23958353	C	G	SNV	5'	HET	HET
Pd02	18973545	G	C	SNV	5'	HET	.	.	.	.	.	.	.	.	.	.	.	.	.		Pd01	20652086	AT	-	Deletion	5'	HET	HET	.	.	HOM	.	HET	HET	.	HOM	HOM	HOM	HOM	HOM		Pd03	23958352	T	C	SNV	5'	HET	.
Pd02	18973551	A	-	Deletion	5'	HET	.	.	.	.	.	.	.	.	.	.	.	.	.		Pd01	20652104	A	-	Deletion	5'	.	HET	HOM	.	.	.	HET	HET	HET	.	.	.	.	.		Pd03	23958337	A	T	SNV	5'	HET	HET
Pd02	18973555	A	T	SNV	5'	HET	HET	HET	.	HOM	HOM	HET	HET	HET	.	HOM	.	HET	HET		Pd01	20652114	-	T	Insertion	5'	.	.	.	.	.	HET	.	.	.	HET	.	HET	HET	.		Pd03	23958317	A	G	SNV	5'	.	HET
Pd02	18973560	A	G	SNV	5'	.	.	HET	HET	.	.	.	.	.	HET	.	.	.	.		Pd01	20652150	G	A	SNV	5'	.	.	.	.	.	HET	.	.	.	.	.	HET	.	HET		Pd03	23958276	G	A	SNV	5'	.	.
Pd02	18973585	G	A	SNV	5'	.	HET	.	HET	.	.	HET	HET	HET	HET	.	HET	HET	HET		Pd01	20652186	C	T	SNV	5'	HET	HOM	HOM	.	HOM	.	HOM	HOM	HET	HOM	HOM	HOM	HOM	HOM		Pd03	23958271	C	T	SNV	5'	HET	.
Pd02	18973594	-	AA	Insertion	5'	HET	.	.	.	.	.	.	.	.	.	.	.	.	.		Pd01	20652201	AG	CT	MNV	5'	HET	HOM	HOM	.	HOM	.	HOM	HOM	HET	HOM	HOM	HOM	HOM	HOM		Pd03	23958250	G	A	SNV	5'	HET	.
Pd02	18973595	G	A	SNV	5'	HET	.	.	.	.	.	.	.	.	.	.	.	.	.		Pd01	20652273	T	C	SNV	5'	.	HET	HOM	.	.	.	HET	HET	HET	.	.	.	.	.		Pd03	23958239	A	G	SNV	5'	.	.
Pd02	18973596	T	A	SNV	5'	HET	.	.	.	.	.	.	.	.	.	.	.	.	.		Pd01	20652287	G	T	SNV	5'	.	HET	HOM	.	.	.	HET	HET	HET	.	.	.	.	.		Pd03	23958188	T	C	SNV	5'	HET	.
Pd02	18973597	-	TTT	Insertion	5'	.	HOM	HOM	.	.	HET	.	.	.	HOM	.	.	HOM	HOM		Pd01	20652291	TTA	CTG	MNV	5'	HET	.	.	.	.	.	.	.	.	.	.	.	.	.		Pd03	23958167	G	A	SNV	5'	.	HET
Pd02	18973599	T	G	SNV	5'	HET	.	.	.	.	.	.	.	.	.	.	.	.	.		Pd01	20652293	A	G	SNV	5'	.	HOM	HOM	.	HOM	.	HOM	HOM	HET	HOM	HOM	HOM	HOM	HOM		Pd03	23958144	CATT	-	Deletion	5'	HET	HET
Pd02	18973608	T	C	SNV	5'	.	.	.	HET	.	.	.	.	HET	.	.	HET	.	.		Pd01	20652307	A	G	SNV	5'	.	HET	.	.	HOM	.	.	.	.	.	HOM	.	HET	HET		Pd03	23958094	A	G	SNV	5'	.	HET
Pd02	18973609	C	T	SNV	5'	HET	.	.	.	.	.	.	.	.	.	.	.	.	.		Pd01	20652309	C	G	SNV	5'	HET	.	.	.	.	.	.	.	.	.	.	.	.	.		Pd03	23958083	A	-	Deletion	5'	HET	.
Pd02	18973627	C	T	SNV	5'	HET	.	HET	HET	.	.	.	.	.	HET	.	.	.	.		Pd01	20652353	C	T	SNV	5'	HET	.	.	.	.	.	.	.	.	.	.	.	.	.		Pd03	23957919	G	C	SNV	5'	.	.
Pd02	18973655	C	T	SNV	5'	HET	.	.	.	.	.	.	.	.	.	.	.	.	.		Pd01	20652380	C	A	SNV	5'	.	HET	.	.	HOM	HET	HET	HET	.	HET	HOM	HET	HET	HOM		Pd03	23957918	A	T	SNV	5'	HET	.
Pd02	18973661	G	A	SNV	5'	HET	.	.	.	HOM	.	.	.	.	.	.	.	.	.		Pd01	20652417	C	A	SNV	5'	HET	.	.	HOM	.	.	.	.	HET	.	.	.	.	.		Pd03	23957902	T	C	SNV	5'	HET	HET
Pd02	18973684	G	A	SNV	5'	HET	.	.	.	.	.	.	.	.	.	.	.	.	.		Pd01	20652423	A	G	SNV	5'	HET	.	.	.	.	.	.	.	.	.	.	.	.	.		Pd03	23957849	A	G	SNV	5'	.	HET
Pd02	18973689	T	A	SNV	5'	HET	.	.	.	.	.	.	.	.	.	.	.	.	.		Pd01	20652432	T	G	SNV	5'	.	.	.	.	.	HET	.	.	.	HET	.	HET	HET	.		Pd03	23957824	G	A	SNV	5'	.	HET
Pd02	18973697	G	T	SNV	5'	HET	.	.	.	.	.	.	.	.	.	.	.	.	.		Pd01	20652472	A	C	SNV	5'	HOM	HET	.	HOM	HOM	.	HET	HET	HET	HOM	HOM	HOM	HOM	HOM		Pd03	23957820	G	A	SNV	5'	HET	.
Pd02	18973720	A	G	SNV	5'	HET	.	.	.	.	.	.	.	.	.	.	.	.	.																							Pd03	23957762	T	A	SNV	5'	HET	HET
Pd02	18973777	C	AA	MNV	5'	HET	.	.	.	.	.	.	.	.	.	.	.	.	.																							Pd03	23957742	G	C	SNV	5'	.	HET
Pd02	18973791	G	A	SNV	5'	.	HET	.	HET	.	.	.	.	.	.	.	.	.	HET
Pd02	18973825	G	A	SNV	5'	HET	.	.	.	.	.	.	.	.	.	.	.	.	.
Pd02	18973836	G	T	SNV	5'	HET	.	.	.	.	.	.	.	.	.	.	.	.	.
Pd02	18973848	-	GAGAGACGG	Insertion	5'	.	.	.	.	.	.	.	.	.	HET	.	HET	HET	.
Pd02	18973865	A	G	SNV	5'	.	HOM	HOM	HOM	HOM	HOM	.	HOM	HOM	HOM	HOM	HET	HOM	HOM
Pd02	18973889	G	A	SNV	5'	.	.	HET	HET	.	.	.	.	.	HET	.	.	.	.
Pd02	18973904	G	A	SNV	5'	.	.	HET	HET	.	.	.	.	.	HET	.	.	.	.
Pd02	18973907	C	A	SNV	5'	HOM	HOM	HOM	HOM	HOM	HOM	HOM	HOM	HOM	HOM	HOM	HET	HOM	HOM
Pd02	18973938	A	G	SNV	5'	.	.	.	.	.	HET	.	.	HOM	HOM	HET	HET	HOM	.
Pd02	18973956	-	CGG	Insertion	5'	.	.	.	.	.	.	.	.	.	HET	.	.	.	.
Pd02	18973967	G	A	SNV	5'	.	.	.	.	.	.	.	.	.	HET	.	.	.	.
Pd02	18974012	G	T	SNV	5'	.	.	.	.	.	HET	.	.	.	.	.	.	.	.
Pd02	18974018	A	T	SNV	5'	HET	.	.	.	.	HET	.	.	.	.	.	.	.	.
Pd02	18974037	G	A	SNV	5'	.	.	HET	HET	.	.	.	.	.	HET	.	.	.	.
Pd02	18974043	C	T	SNV	5'	.	.	.	.	.	.	.	HET	HET	.	.	.	.	.
Pd02	18974051	T	C	SNV	5'	.	HET	.	.	.	.	.	.	.	.	.	.	HET	.
Pd02	18974115	A	G	SNV	5'	HOM	HOM	HOM	HOM	HOM	HOM	.	HOM	HOM	HOM	HOM	HET	HOM	HOM
Pd02	18974127	A	G	SNV	5'	HOM	HOM	HOM	HOM	HOM	HOM	.	HOM	HOM	HOM	HOM	HET	HOM	HOM
Pd02	18974197	C	T	SNV	5'	HET	.	.	.	.	.	.	.	.	.	.	.	.	.
Pd02	18974287	C	A	SNV	5'	HET	.	.	.	.	.	.	.	.	.	.	.	.	.
Pd02	18974299	A	G	SNV	5'	HET	.	.	.	.	.	.	.	.	.	.	.	.	.
Pd02	18974311	G	C	SNV	5'	HET	HET	.	HET	.	.	.	HET	HET	.	.	.	.	HET
Pd02	18974363	-	C	Insertion	5'	HET	.	.	.	.	.	.	.	.	.	.	.	.	.
Pd02	18974443	T	C	SNV	5'	HET	.	.	.	.	.	.	.	.	.	.	.	.	.
[truncated: 12 more columns]
